# Supplementary material for: Fatty acid oxidation fuels glioblastoma radioresistance with CD47-mediated immune evasion
Source: Nat Commun. 2022 Mar 21;13:1511. doi: 10.1038/s41467-022-29137-3 (PMC8938495; doi:10.1038/s41467-022-29137-3)
Supplement: Supplementary file 4 — Source Data [file 41467_2022_29137_MOESM4_ESM.xlsx]

## Sheet: Figure 1a-d
CPT1A IHC score				CPT1A IHC score				ACAD9 IHC score				CD47 IHC score
	Primary	Recurrent			Primary	Recurrent			Primary	Recurrent			Primary	Recurrent
Patient 1	44	146.75		Patient 1	16	39.6667		Patient 1	18.8	44		Patient 1	11	49
Patient 2	22.3333	108.625		Patient 2	0	0.444444		Patient 2	16.2	17.25		Patient 2	21.25	67.25
Patient 3	0	43		Patient 3	0	0.666667		Patient 3	4.8	103.2		Patient 3	9.25	132.5
Patient 4	15.75	64.6667		Patient 4	0.5	4.33333		Patient 4	4.8	23		Patient 4	37.3333	45.5
Patient 5	105	47.3333		Patient 5	0	6.2		Patient 5	6.6	42.25		Patient 5	42.3333	45.3333
Patient 6	108.8	38.3333		Patient 6	0.666667	39.6667		Patient 6	32	104.667		Patient 6	64	36
Patient 7	72.3333	40.3333		Patient 7	8.25	103		Patient 7	13.6667	93.3333		Patient 7	20.6667	83.6
Patient 8	50.3333	147.333		Patient 8	16.25	37.5		Patient 8	17	36		Patient 8	9.66667	116.4
Patient 9	125.667	51.6667		Patient 9	122	180		Patient 9	26.3333	175.5		Patient 9	60	85.3333
Patient 10	33	203.4		Patient 10	4.33333	12.6667		Patient 10	85	18.3333		Patient 10	45.6667	103.167
Patient 11	84.25	0.333333		Patient 11	53.6667	89.6		Patient 11	93.3333	25.3333		Patient 11	86.5	91.3333
Patient 12	78.3333	92.3333		Patient 12	128.667	11.3333		Patient 12	9.4	46.3333		Patient 12	61.6667	103
Patient 13	111.667	82.75		Patient 14	0	126.833		Patient 13	67.6667	50.8		Patient 13	105.333	78.6667
Patient 14	87.75	47.25		Patient 15	7	159.333		Patient 14	21.5	25		Patient 14	34	110.333
Patient 15	34.75	25.5		Patient 16	8.25	97.25		Patient 15	40	94		Patient 15	14	124.333
Patient 16	76.1667	32.75		Patient 17	0.25	107.667		Patient 16	11.3333	61		Patient 16	26.75	77.6667
Patient 17	33.3333	98.25		Patient 18	73.6667	86.5		Patient 17	41	25.75		Patient 17	46.6667	106
Patient 18	38.6667	99		Patient 19	13.25	0.333333		Patient 18	17.25	38.3333		Patient 18	61.4	94.75
Patient 19	37	140.364		Patient 20	98.5	146.286		Patient 19	35.5	44.6		Patient 19	46.5	45.6667
Patient 20	36.5	112		Patient 21	62.25	14.6667		Patient 20	40	67.3333		Patient 20	6.66667	180
Patient 21	126.333	101.25		Patient 22	66	61.3333		Patient 21	37	51.6667		Patient 21	49.3333	11.6667
Patient 22	100	146.2		Patient 23	2	70.5		Patient 22	25	82.3333		Patient 22	63	100.667
Patient 23	0.666667	133.8		Patient 24	7.25	46.5		Patient 23	3	41.5		Patient 23	45.3333	111
Patient 24	36	127.25		Patient 25	43	96.5		Patient 24	8.66667	64.6667		Patient 24	53.3333	119
Patient 25	54.5	136.75		Patient 26	1.66667	0		Patient 25	22.3333	61		Patient 25	67.3333	88
Patient 26	0	39		Patient 27	12.6667	22.6667		Patient 26	34	166		Patient 26	73.3333	21
Patient 27	27.6667	119.75		Patient 28	0	158		Patient 27	25	93.75		Patient 27	84.6667	97
Patient 28	6.5	145.667		Patient 29	17.5	131.333		Patient 28	0.75	155		Patient 28	0	55
Patient 29	23	114.75		Patient 30	0.2	74		Patient 29	22.6667	116.75		Patient 29	52.5	149.5
Patient 30	105.25	138.286		Patient 31	3.75	1		Patient 30	29	151.333		Patient 30	10	18
Patient 31	41.6667	0		Patient 32	0.25	0.2		Patient 31	57.75	75		Patient 31	32	101
Patient 32	11	134.25		Patient 33	0	0.666667		Patient 32	18	69.3333		Patient 32	20.6667	69.3333
Patient 33	1	50.3333		Patient 34	8.33333	26.2		Patient 33	4	33.3333		Patient 33	14	64
Patient 34	100	165.125		Patient 35	39.3333	98.6		Patient 34	52.3333	55.4		Patient 34	139.667	76.3333
Patient 35	107.25	97		Patient 36	145	40.25		Patient 35	85.6	139		Patient 35	30.3333	131.667
Patient 36	22	97		Patient 37	26.25	1.33333		Patient 36	2.75	36		Patient 36	48	79
Patient 37	29.6667	78		Patient 38	4.66667	86.5		Patient 37	76.3333	122		Patient 37	52.6667	85
Patient 38	48.25	146.667		Patient 39	0	136.5		Patient 38	65	102.4		Patient 38	102	73
Patient 39	6	64.3333		Patient 40	0	117.667		Patient 39	24	32.6667		Patient 39	10.3333	25
Patient 40	24	97		Patient 41	18.25	122.25		Patient 40	0	69		Patient 40	1.33333	107
Patient 41	32.75	78.2		Patient 42	6	114		Patient 41	24.25	108.75		Patient 41	0	0.5
Patient 42	17.5	73.5714		Patient 43	0	43.3333		Patient 42	2.66667	81.3333		Patient 42	44.3333	138.25
Patient 43	18	148.25		Patient 44	27.5	38		Patient 43	24.3333	62.3333		Patient 43	42.6667	28.3333
Patient 44	13.5	107		Patient 45	13.5	19.6667		Patient 44	29.3333	105.5		Patient 45	68.3333	80.3333
Patient 45	26	110.5		Patient 46	42.3333	32.6667		Patient 45	4.25	94.6		Patient 46	58	51
Patient 46	47.75	145.5						Patient 46	33	49.75

## Sheet: Figure 1e
CGGA_ID	PRS_type	Grade	CPT1A	CPT2	ACAD9	CD47
CGGA_1002	Primary	WHO III	5.25	5.43	18.23	30.31
CGGA_1017	Primary	WHO IV	8.41	4.77	17.94	65.18
CGGA_103	Primary	WHO III	12.17	7.22	20.01	30.93
CGGA_1036	Primary	WHO IV	6.32	4.14	31.34	42.94
CGGA_1041	Primary	WHO IV	10.27	9.38	19.26	41.95
CGGA_1055	Primary	WHO III	8.96	10.42	26.26	18.32
CGGA_107	Recurrent	WHO III	12.78	9.54	22.94	60
CGGA_1075	Primary	WHO IV	12.17	6.06	25.5	29.4
CGGA_108	Recurrent	WHO III	12.21	4.76	28.96	56.87
CGGA_1086	Primary	WHO IV	4.18	1.21	12.23	1.32
CGGA_1103	Primary	WHO IV	8.18	7.51	30.29	14.88
CGGA_1106	Primary	WHO IV	8.7	8.3	33.75	52.42
CGGA_1108	Primary	WHO III	24.34	7.93	22.05	39.2
CGGA_1111	Primary	WHO III	11.63	5.51	27.03	23.55
CGGA_1120	Primary	WHO III	5.09	0.71	5.68	1.37
CGGA_1121	Recurrent	WHO III	4.72	7.15	21.36	10.83
CGGA_1126	Primary	WHO III	7.18	5.17	27.99	21.42
CGGA_1130	Recurrent	WHO IV	6.23	5.5	26.89	16.04
CGGA_1131	Primary	WHO III	15.4	5.95	20.15	11.64
CGGA_1132	Recurrent	WHO III	1.96	2.95	18.58	6.12
CGGA_1134	Primary	WHO IV	14.33	7.57	18.99	50.56
CGGA_1135	Primary	WHO IV	10.83	5.78	23.19	9.53
CGGA_1137	Primary	WHO III	1.91	1.33	6.93	2.06
CGGA_1138	Primary	WHO IV	1.32	6.7	24.28	19.64
CGGA_1141	Primary	WHO III	4.02	3.54	19.66	22
CGGA_1142	Primary	WHO IV	10.79	4.95	28.83	19.89
CGGA_1144	Primary	WHO III	7.07	2.61	14.81	33.67
CGGA_1154	Recurrent	WHO III	15.25	11.02	19.45	29.1
CGGA_1155	Primary	WHO III	2.34	2.55	20.23	7.16
CGGA_1161	Primary	WHO III	3.34	3.79	30.72	12.73
CGGA_1162	Primary	WHO III	1.42	1.96	13.73	7.64
CGGA_1164	Recurrent	WHO IV	7.55	3.57	24.31	19.03
CGGA_1169	Primary	WHO III	6.3	5.87	14.37	11.9
CGGA_1172	Primary	WHO IV	5.78	6.04	30.49	20.2
CGGA_1178	Recurrent	WHO III	7.57	9.84	19.36	29.6
CGGA_1183	Primary	WHO III	2.78	6.65	18.63	16.31
CGGA_1184	Recurrent	WHO III	5.77	5.37	31.3	27.37
CGGA_1185	Recurrent	WHO III	31.51	4.55	12.36	30.91
CGGA_1191	Primary	WHO III	18.03	2.87	17.72	13.04
CGGA_1195	Primary	WHO III	4.45	6.2	23.67	12.97
CGGA_120	Recurrent	WHO IV	41.47	9.03	30.16	13.6
CGGA_1205	Primary	WHO III	2.83	1.27	8.63	1.77
CGGA_1207	Primary	WHO III	3.73	1.95	17.23	18.89
CGGA_1208	Recurrent	WHO IV	13.48	9.85	21.74	59.33
CGGA_1212	Primary	WHO III	5.66	7.48	19.55	41.4
CGGA_1223	Primary	WHO III	8.92	8.37	26.08	14.76
CGGA_1232	Primary	WHO III	4.99	6.79	20.16	15.06
CGGA_1235	Primary	WHO III	12.04	3.17	28.19	16.81
CGGA_1236	Primary	WHO IV	5.71	4.92	18.88	33.95
CGGA_1248	Recurrent	WHO IV	10.59	4.81	13.25	38.29
CGGA_1255	Recurrent	WHO IV	3.76	4.73	21.29	18.45
CGGA_1256	Primary	WHO IV	2.63	3.04	26.36	10.72
CGGA_1257	Recurrent	WHO IV	5.03	3.09	13.44	52.64
CGGA_1260	Recurrent	WHO IV	5.75	3.88	38.61	19.18
CGGA_1262	Recurrent	WHO IV	3.84	1.97	12.36	2.43
CGGA_1264	Primary	WHO III	10.72	5.18	18.26	21.43
CGGA_1269	Primary	WHO III	11.87	3.1	19.44	17.26
CGGA_1273	Recurrent	WHO III	10.2	5.3	36.83	27.36
CGGA_1282	Primary	WHO IV	13.12	6.71	18.26	19.39
CGGA_1291	Primary	WHO III	0.91	2.35	21.26	10.07
CGGA_1295	Recurrent	WHO III	11.53	6.16	19.72	15.43
CGGA_1300	Primary	WHO III	3.68	8.49	15.67	27.01
CGGA_1303	Primary	WHO III	3.56	1.8	8.26	3.07
CGGA_1305	Primary	WHO III	2.09	4.63	25.95	10.82
CGGA_1309	Primary	WHO III	4.34	2.38	20.67	5.82
CGGA_1311	Recurrent	WHO III	8.93	5.71	10.03	19.01
CGGA_1319	Primary	WHO III	1.63	3.9	25.9	15.34
CGGA_1321	Primary	WHO III	9.14	7.31	24.42	24.97
CGGA_1325	Recurrent	WHO IV	3.97	1.42	14.04	1.9
CGGA_1326	Primary	WHO IV	5.08	5.2	24.89	15.02
CGGA_1337	Recurrent	WHO IV	3.91	3.43	19.74	21.56
CGGA_135	Primary	WHO III	17.3	8.43	26.66	58.85
CGGA_1353	Primary	WHO IV	12.56	7.78	15.12	31.59
CGGA_1354	Primary	WHO IV	11.66	6.71	21.18	23.32
CGGA_1356	Recurrent	WHO III	8.84	4.48	21.13	34.88
CGGA_1359	Recurrent	WHO III	15.23	6.46	21.89	27.15
CGGA_1362	Primary	WHO III	9.21	5.79	18.38	25.85
CGGA_1365	Primary	WHO IV	4.28	0.69	10.46	2.81
CGGA_1369	Primary	WHO III	2.02	6.23	19.94	9.34
CGGA_1371	Primary	WHO IV	6.81	5	19.66	21.88
CGGA_1377	Primary	WHO III	7.23	7.58	19.83	21.37
CGGA_1378	Primary	WHO IV	2.31	0.97	10.59	2.65
CGGA_1380	Primary	WHO IV	5.14	7.64	26.52	27.45
CGGA_1382	Primary	WHO IV	4.25	9.14	23.13	43.46
CGGA_1383	Recurrent	WHO III	5.42	2.36	21.32	9.52
CGGA_1386	Primary	WHO III	2.43	2.15	14.44	6.2
CGGA_1387	Recurrent	WHO IV	8.46	8.47	24.99	43.2
CGGA_1389	Primary	WHO III	3.58	3.54	23.46	12.4
CGGA_139	Primary	WHO IV	7.84	4.36	23.27	60.87
CGGA_1390	Recurrent	WHO III	5.58	4.46	19.26	32.93
CGGA_1391	Primary	WHO IV	7.54	4.35	21.29	22.1
CGGA_1392	Primary	WHO IV	4.6	7.1	20.08	34.11
CGGA_1398	Recurrent	WHO III	10.4	7.65	29.8	12.52
CGGA_1400	Recurrent	WHO III	2.52	1.81	36.96	10.61
CGGA_1401	Primary	WHO III	17.67	10.74	16.67	27.59
CGGA_1402	Primary	WHO IV	12.03	9.07	25.72	27.79
CGGA_1403	Primary	WHO IV	27.3	4.6	11.4	45.01
CGGA_1404	Primary	WHO III	7.22	5.41	25.26	17.86
CGGA_1407	Primary	WHO III	2.56	3.1	26.62	8.42
CGGA_1410	Primary	WHO IV	4.31	10.05	14.77	32.4
CGGA_1413	Primary	WHO III	11.91	5.12	14.87	54.86
CGGA_1415	Recurrent	WHO IV	10.49	9.32	17.31	64.6
CGGA_1416	Primary	WHO III	6.95	3.65	21.12	12.84
CGGA_1417	Primary	WHO III	9.77	4.72	18.33	35.55
CGGA_1418	Primary	WHO IV	3.38	1.07	9.58	3.1
CGGA_1419	Recurrent	WHO IV	10.55	7.9	22.6	20.64
CGGA_1420	Primary	WHO IV	9.56	4.53	33.76	15.05
CGGA_1421	Primary	WHO III	1.92	2.83	18.78	24.18
CGGA_1422	Primary	WHO IV	1.3	1.07	5.36	0.92
CGGA_1424	Primary	WHO III	3.6	0.53	4.92	0.78
CGGA_1425	Primary	WHO IV	8.91	2.81	38.2	15.69
CGGA_1426	Primary	WHO IV	11.44	4.83	21.23	36.94
CGGA_1429	Recurrent	WHO IV	15.42	4.41	20.15	35.03
CGGA_1430	Recurrent	WHO IV	16.58	7.17	12.87	23.66
CGGA_1431	Primary	WHO III	4.93	5.03	23.83	13.56
CGGA_1433	Primary	WHO IV	5.89	7.41	20.57	25.53
CGGA_1434	Recurrent	WHO III	10.67	7.78	15.95	34.4
CGGA_1435	Primary	WHO III	9.08	7.94	30.84	17.06
CGGA_1437	Recurrent	WHO III	5.05	2.82	19.17	26.54
CGGA_1441	Primary	WHO IV	4.03	5.54	21.15	15.44
CGGA_1444	Primary	WHO IV	5.3	12.33	28.88	22.97
CGGA_1445	Recurrent	WHO III	1.35	1.44	5.34	0.6
CGGA_1447	Recurrent	WHO III	2.52	0.61	4.59	3.4
CGGA_1451	Primary	WHO IV	5.81	7.99	26.21	29.59
CGGA_1452	Primary	WHO IV	3.06	7.81	28.59	31.07
CGGA_1457	Primary	WHO IV	8.35	8.76	18.44	45.03
CGGA_1458	Recurrent	WHO III	9.35	3.83	25.24	13.33
CGGA_1459	Recurrent	WHO III	15.85	9.97	11.26	15.56
CGGA_1461	Primary	WHO IV	10.18	10.11	29.72	18.87
CGGA_1462	Primary	WHO IV	5.95	9.76	31.48	27.44
CGGA_1467	Primary	WHO IV	3.99	0.89	3.65	1.27
CGGA_1469	Primary	WHO III	2.34	0.61	6.06	1.18
CGGA_1472	Primary	WHO IV	1.04	6.51	18.67	11.35
CGGA_1473	Recurrent	WHO III	3.62	25.85	21.77	6.43
CGGA_1474	Primary	WHO III	2.27	1.04	5.58	2.32
CGGA_1476	Primary	WHO IV	5.33	5.96	16.92	14.07
CGGA_1478	Primary	WHO IV	6.7	3.64	34.05	10.39
CGGA_1480	Recurrent	WHO IV	5.09	7.76	33.55	34.03
CGGA_1481	Primary	WHO IV	1.4	0.43	2.96	1.56
CGGA_1482	Primary	WHO III	1.24	2.9	18.24	9.1
CGGA_1486	Primary	WHO IV	2.68	0.87	5.31	0.68
CGGA_1487	Recurrent	WHO III	23.37	5.18	18.88	20.43
CGGA_1491	Primary	WHO IV	14.6	14.27	20.66	31.78
CGGA_1492	Recurrent	WHO IV	11.76	8.08	23.72	36.38
CGGA_1494	Primary	WHO IV	0.42	0.91	3.49	1.21
CGGA_1496	Recurrent	WHO IV	12.36	5.16	21.3	21.71
CGGA_1497	Primary	WHO III	7.33	6.78	97.04	39.21
CGGA_1498	Primary	WHO IV	1.67	1.58	4.85	1.67
CGGA_1500	Primary	WHO IV	9.79	11.12	18.85	20.28
CGGA_1501	Primary	WHO IV	2.03	4.02	17.26	10.89
CGGA_1503	Primary	WHO IV	2.95	0.7	5.19	2.11
CGGA_1504	Primary	WHO III	2.7	5.97	25.39	6.63
CGGA_1505	Recurrent	WHO IV	19.51	9.22	17.78	48.89
CGGA_1507	Recurrent	WHO IV	3.47	6.66	22.45	28.12
CGGA_1508	Primary	WHO III	7.3	6.24	20.23	7.59
CGGA_1510	Recurrent	WHO III	20.71	8.91	36.49	21.56
CGGA_1513	Recurrent	WHO III	3.67	4.13	23.48	11.97
CGGA_1518	Primary	WHO III	32.74	3.28	32.74	27.68
CGGA_1520	Recurrent	WHO IV	6.6	5.12	30.32	20.83
CGGA_1521	Primary	WHO IV	12.36	10.83	16.7	34.89
CGGA_1524	Recurrent	WHO III	6.5	4.66	21.6	19.46
CGGA_1525	Primary	WHO III	2.01	4.31	22.01	6.19
CGGA_1526	Primary	WHO III	10.38	5.96	16.29	40.62
CGGA_1527	Primary	WHO III	7.5	8.12	28.56	16.28
CGGA_1529	Primary	WHO IV	10.18	7.01	18.6	23.61
CGGA_1530	Primary	WHO III	2.62	0.74	19.84	2.29
CGGA_1531	Primary	WHO III	9.48	8.34	19.52	33.76
CGGA_1533	Recurrent	WHO III	5.4	4.69	23.12	12.27
CGGA_1534	Primary	WHO IV	5.27	4.38	21.11	5.4
CGGA_1535	Recurrent	WHO IV	3.22	7.38	24.87	22.38
CGGA_1537	Primary	WHO IV	6.99	6.65	25.49	17.13
CGGA_1538	Recurrent	WHO IV	3.56	5.14	28.7	18.25
CGGA_1539	Primary	WHO IV	10.3	7.71	20.6	24.78
CGGA_1541	Recurrent	WHO IV	5.95	7.36	24.33	21.97
CGGA_1542	Primary	WHO IV	2.67	0.63	5.96	1.35
CGGA_1543	Primary	WHO IV	3.34	5.34	22.37	20.82
CGGA_1544	Primary	WHO III	9.59	7.92	18.26	17.45
CGGA_1546	Primary	WHO IV	4.48	5.12	18.65	20.97
CGGA_1548	Primary	WHO IV	6.17	5.63	29.73	14.26
CGGA_1551	Primary	WHO IV	2.04	3.4	26.23	14.7
CGGA_1552	Primary	WHO III	4.75	4.19	21.36	16.62
CGGA_1553	Recurrent	WHO III	8.25	5.19	29.4	48.57
CGGA_1554	Recurrent	WHO III	17.3	4.59	23.87	23.94
CGGA_1557	Primary	WHO III	6.77	2.9	23.8	10.44
CGGA_1558	Recurrent	WHO IV	7.84	9.05	26.33	32.05
CGGA_1559	Primary	WHO IV	5.27	4.26	20.57	14.51
CGGA_1560	Primary	WHO IV	56.82	5.04	25.61	33.99
CGGA_1562	Primary	WHO III	4.54	3.8	22.82	19.99
CGGA_1564	Primary	WHO IV	2.58	4.53	22.49	15.92
CGGA_1565	Primary	WHO III	6.72	8.41	17.68	13.86
CGGA_1566	Primary	WHO III	4.88	2.95	22.31	7.84
CGGA_1567	Primary	WHO III	3.98	3.88	20.73	20.2
CGGA_1568	Primary	WHO III	2.89	7.27	36.39	10.16
CGGA_1569	Primary	WHO III	2.98	5.56	37.36	8.85
CGGA_1571	Primary	WHO IV	2.71	3.41	27.9	10.96
CGGA_1572	Recurrent	WHO IV	2.01	5.42	20.51	12.29
CGGA_1575	Recurrent	WHO III	17.37	10.3	25.92	33.97
CGGA_1580	Primary	WHO III	9.65	8.69	19.77	24.65
CGGA_1586	Primary	WHO IV	7.24	12.41	12.75	57.32
CGGA_1587	Primary	WHO III	6.56	6.86	25.97	38.13
CGGA_1588	Primary	WHO III	1.94	4.28	23.51	6.89
CGGA_1591	Recurrent	WHO III	8.57	6.86	21.34	57.47
CGGA_1592	Recurrent	WHO III	24.61	5.59	18.06	26.08
CGGA_1595	Primary	WHO IV	2.22	3.56	14.94	4.51
CGGA_1596	Primary	WHO IV	4.33	6.99	25.69	18.22
CGGA_1597	Primary	WHO IV	7.75	8.44	26.48	24.6
CGGA_1598	Primary	WHO III	11.8	8.71	14.96	21.75
CGGA_1601	Primary	WHO IV	4.71	9.46	19.37	34.34
CGGA_1603	Recurrent	WHO IV	2.39	15.3	27.92	24.73
CGGA_1604	Recurrent	WHO IV	9.7	3.41	23.62	10.38
CGGA_1605	Recurrent	WHO IV	6.16	5.25	21.48	25.38
CGGA_1606	Primary	WHO III	3.16	5.43	18.85	44.4
CGGA_1608	Recurrent	WHO III	6.87	5.69	22.63	34.32
CGGA_1610	Recurrent	WHO III	2.15	1.72	22.94	8.05
CGGA_1611	Recurrent	WHO IV	18.35	8.8	28.63	25.47
CGGA_1612	Primary	WHO IV	8.3	7.87	25.44	26.97
CGGA_1613	Primary	WHO IV	5.31	11.38	23.63	28.23
CGGA_1614	Recurrent	WHO III	6.91	7.98	25.32	14.22
CGGA_1615	Recurrent	WHO IV	1.34	1.16	14.38	5.07
CGGA_1618	Primary	WHO III	3.74	4.91	24.1	11.75
CGGA_1619	Primary	WHO III	6.48	5.35	19.59	14.96
CGGA_1620	Primary	WHO III	5.19	3.45	18.83	18.03
CGGA_1623	Primary	WHO III	14.34	6.33	19.87	10.22
CGGA_1624	Recurrent	WHO IV	15.99	5.51	26.35	40.65
CGGA_1626	Primary	WHO IV	6.24	8.9	17.45	19.03
CGGA_1627	Primary	WHO III	4.94	5.85	22.01	16.57
CGGA_1631	Recurrent	WHO IV	2.93	6.15	26.29	10.86
CGGA_1634	Primary	WHO IV	9.05	3.76	26.35	12.14
CGGA_1635	Primary	WHO IV	0.82	0.51	2.77	1.85
CGGA_1640	Primary	WHO III	2.04	3.83	32.89	8.84
CGGA_1641	Recurrent	WHO IV	4.51	5.77	23.16	8.88
CGGA_1643	Primary	WHO IV	7.13	8.54	22.53	21.47
CGGA_1644	Primary	WHO IV	2.65	4.13	25.5	10.84
CGGA_1645	Primary	WHO III	5.1	7.5	22.11	16.62
CGGA_1648	Primary	WHO III	1.55	1.93	16.15	6.84
CGGA_1650	Primary	WHO IV	5.34	6.15	22.18	45.62
CGGA_1654	Primary	WHO IV	3.18	4.95	26.77	14.93
CGGA_1656	Recurrent	WHO IV	3.03	4.3	63.69	17.62
CGGA_1657	Primary	WHO III	3.04	4.13	24.05	6.36
CGGA_1658	Recurrent	WHO IV	6.81	8.72	19.26	60.16
CGGA_1659	Recurrent	WHO IV	8.81	6.56	23.4	38.66
CGGA_1661	Primary	WHO III	2.04	4.31	19.69	6.24
CGGA_1663	Recurrent	WHO IV	4.81	8	21.1	31.74
CGGA_1666	Primary	WHO IV	2.66	1.15	8.17	2.1
CGGA_1667	Primary	WHO III	9.57	4.8	17.94	42.99
CGGA_1669	Primary	WHO III	9.09	7.82	40.09	14.24
CGGA_1670	Recurrent	WHO III	5.32	7.67	23.2	26.57
CGGA_1671	Primary	WHO III	4.68	9.12	54.01	15.32
CGGA_1672	Primary	WHO III	1.53	3.08	17.63	8.25
CGGA_1675	Primary	WHO III	4.18	6.74	23.18	31.28
CGGA_1678	Primary	WHO IV	2.2	2.12	8.6	1.65
CGGA_1679	Primary	WHO III	1.74	1.85	14.82	9.81
CGGA_1680	Primary	WHO III	4.45	3.54	25.72	13.28
CGGA_1681	Primary	WHO IV	2.01	1.47	15.14	6.44
CGGA_1682	Recurrent	WHO IV	9.39	8.02	14.41	49.37
CGGA_1684	Primary	WHO IV	6.83	9	23.31	29.8
CGGA_1685	Recurrent	WHO III	14.92	10.27	24.72	34
CGGA_1686	Primary	WHO III	3.49	6.21	27.2	11.91
CGGA_1687	Primary	WHO IV	14.41	9.02	28.25	57.05
CGGA_1688	Recurrent	WHO III	32.7	5.3	19.31	13.07
CGGA_1690	Primary	WHO IV	6.42	9.59	25.08	24.74
CGGA_1693	Primary	WHO III	7.47	3.6	43.02	10.02
CGGA_1694	Primary	WHO IV	8.75	5.62	39.26	25.56
CGGA_1695	Recurrent	WHO III	3.54	5.88	28.64	6.97
CGGA_1696	Primary	WHO III	4.13	0.63	3.7	1.18
CGGA_1697	Recurrent	WHO IV	3.88	8.2	25.13	19.12
CGGA_1698	Primary	WHO IV	10.32	6.78	30.27	19.05
CGGA_1699	Primary	WHO IV	2.36	0.59	7.07	1.54
CGGA_1700	Primary	WHO III	4.83	5.47	24.2	12.28
CGGA_1701	Primary	WHO III	5	3.76	27.8	9.84
CGGA_1702	Recurrent	WHO IV	1.86	10.42	24.93	46.24
CGGA_1706	Primary	WHO IV	3.29	5.56	31.31	20.13
CGGA_1708	Primary	WHO IV	5.81	6.51	13.32	14.77
CGGA_1709	Primary	WHO IV	5.37	16.26	23.44	53.68
CGGA_1713	Primary	WHO IV	7.74	6.89	23.15	20.72
CGGA_1714	Primary	WHO III	2.33	5.28	23.62	10.23
CGGA_1716	Recurrent	WHO III	5.05	9.31	24.15	71.78
CGGA_1718	Primary	WHO III	4.85	7.15	26.38	14.69
CGGA_1721	Primary	WHO III	2.93	3.82	23.39	9.35
CGGA_1722	Primary	WHO IV	1.46	0.75	4.01	1.34
CGGA_1723	Primary	WHO III	3.13	4.17	26.61	14.81
CGGA_1725	Primary	WHO III	11.85	4.23	22.92	14.51
CGGA_1727	Primary	WHO IV	4.1	5.52	37.7	7.03
CGGA_1728	Primary	WHO IV	8.36	6.29	15.25	30.04
CGGA_1729	Recurrent	WHO IV	5.66	4.02	23.03	23
CGGA_1731	Primary	WHO III	6.25	3.76	18.89	7.31
CGGA_1735	Primary	WHO IV	9.61	11.68	21.11	53.48
CGGA_1736	Primary	WHO IV	11.31	13.99	26.64	23.98
CGGA_1737	Primary	WHO III	4.26	3.29	22.04	11.54
CGGA_1738	Primary	WHO III	4	5.54	24.47	11.61
CGGA_1739	Recurrent	WHO III	7.58	5.75	23.16	29.44
CGGA_1740	Primary	WHO IV	6.96	3.84	20.61	18
CGGA_1743	Primary	WHO III	5.17	4.77	18.81	23.82
CGGA_1744	Primary	WHO IV	2.24	5.38	20.57	18.5
CGGA_1745	Primary	WHO III	1.75	0.59	3.58	3.01
CGGA_1747	Primary	WHO III	2.78	5.71	20.74	6.24
CGGA_1749	Primary	WHO IV	9	7.18	33.15	24.6
CGGA_1750	Primary	WHO IV	5.35	5.93	21.77	23.57
CGGA_1758	Primary	WHO IV	19.56	8.55	23.67	21.83
CGGA_1764	Primary	WHO IV	12.29	8.05	32.25	18.24
CGGA_1767	Primary	WHO IV	3.04	1.14	6.3	1.03
CGGA_1769	Primary	WHO IV	9.36	5.54	19.28	67.82
CGGA_1770	Recurrent	WHO IV	6.15	12.62	37.94	39.27
CGGA_1771	Recurrent	WHO III	17.68	5.29	20.93	28.25
CGGA_1773	Recurrent	WHO IV	11.88	8.36	11.44	39.21
CGGA_1776	Recurrent	WHO IV	16.84	5.71	22.2	36.98
CGGA_1780	Primary	WHO IV	2.52	1.16	5.84	1.49
CGGA_1785	Recurrent	WHO IV	6.22	5.77	33.58	23.77
CGGA_1786	Recurrent	WHO III	12.31	3.28	19.97	11.34
CGGA_1791	Primary	WHO III	3.05	0.74	5.8	2.38
CGGA_1807	Primary	WHO IV	8.18	5.22	23.78	33.41
CGGA_1809	Primary	WHO III	6.09	6.72	22.48	36.65
CGGA_1811	Recurrent	WHO IV	5.37	6.52	27.64	33.82
CGGA_1812	Primary	WHO IV	10.18	4.98	17.51	17.6
CGGA_1814	Recurrent	WHO IV	15.13	8.46	22.83	33.77
CGGA_1815	Recurrent	WHO IV	11.76	7.64	31.36	29.4
CGGA_1817	Primary	WHO IV	6.88	8.51	24.31	16.26
CGGA_1819	Primary	WHO IV	11.6	2.81	21.83	25.3
CGGA_1820	Recurrent	WHO IV	7.96	6.24	27.34	21.1
CGGA_1826	Primary	WHO IV	6.74	7.1	33.99	34.78
CGGA_1833	Primary	WHO IV	11.17	7.58	20.88	35.49
CGGA_1840	Primary	WHO IV	8.4	5.17	22.62	37.53
CGGA_1854	Primary	WHO III	4.29	6.3	48.51	10.58
CGGA_1857	Recurrent	WHO IV	5.86	8.27	21.83	28.13
CGGA_1862	Primary	WHO III	7.83	10.17	30.41	47.93
CGGA_1863	Recurrent	WHO III	5.8	3.71	21.1	12.99
CGGA_1865	Recurrent	WHO IV	17.29	7.83	20.67	23.72
CGGA_1866	Primary	WHO IV	7.72	8.49	31.26	22.14
CGGA_1870	Primary	WHO IV	11.42	4.51	23.94	10.85
CGGA_1877	Recurrent	WHO III	5.2	3.14	26.02	15.56
CGGA_1880	Recurrent	WHO III	3.08	6.27	22.87	9.63
CGGA_1882	Primary	WHO III	2.1	3.24	41.1	6.92
CGGA_1886	Recurrent	WHO IV	5.79	8.94	27.95	13.97
CGGA_1899	Recurrent	WHO IV	4.1	4.48	24.5	26.84
CGGA_1901	Primary	WHO IV	5.38	8.33	19.96	25.19
CGGA_1903	Primary	WHO III	0.96	1.77	22.59	5.54
CGGA_1906	Recurrent	WHO III	4.09	5.15	17.95	11.56
CGGA_1908	Recurrent	WHO IV	12.42	5.89	29.81	41.09
CGGA_1911	Recurrent	WHO IV	13.03	9.85	29.55	54.43
CGGA_1912	Recurrent	WHO IV	1.51	6.25	28.02	23.09
CGGA_1916	Primary	WHO IV	12.36	10.82	22.65	25.23
CGGA_194	Recurrent	WHO III	4.53	4.71	21.16	19.67
CGGA_1946	Recurrent	WHO IV	7.17	7.41	28.26	66.38
CGGA_1953	Recurrent	WHO IV	4.5	8.66	23.86	28.63
CGGA_1955	Recurrent	WHO IV	3.63	5.13	21.14	32.9
CGGA_1972	Recurrent	WHO IV	5.42	7.87	21.39	52.55
CGGA_1976	Recurrent	WHO IV	12.92	5.76	19.98	29.98
CGGA_1985	Recurrent	WHO IV	7.17	8.16	27.18	16.76
CGGA_1994	Recurrent	WHO III	3.95	4.53	23.12	16.4
CGGA_2003	Recurrent	WHO IV	4.33	5.52	17.46	29.04
CGGA_2006	Recurrent	WHO III	30.95	7.8	22.97	118.49
CGGA_2008	Recurrent	WHO IV	4.6	6.8	20.02	32.61
CGGA_2024	Recurrent	WHO IV	6.06	3.9	18.19	43.12
CGGA_2038	Recurrent	WHO IV	8.83	12.53	18.76	35
CGGA_2039	Recurrent	WHO IV	2.55	3.88	19.32	23.41
CGGA_2046	Recurrent	WHO III	6.84	11.47	18.45	48.9
CGGA_2047	Recurrent	WHO IV	5.59	11.85	16.34	35.27
CGGA_2053	Recurrent	WHO IV	5.46	3.12	13.48	30.93
CGGA_2056	Recurrent	WHO IV	21.78	4.2	12.8	26.38
CGGA_2062	Recurrent	WHO IV	9.72	8.86	16.31	32.71
CGGA_2075	Recurrent	WHO IV	2.18	4.89	12.68	31.78
CGGA_2078	Recurrent	WHO IV	8.04	7.52	17.63	34.53
CGGA_2079	Recurrent	WHO III	8.29	3.2	18.47	13.7
CGGA_2081	Recurrent	WHO III	9.41	4.21	18.87	16.29
CGGA_2082	Recurrent	WHO IV	13.72	6.22	21.25	43.06
CGGA_2088	Recurrent	WHO IV	6.5	7.34	14.97	41.44
CGGA_2106	Recurrent	WHO IV	7.66	1.42	11.95	10.48
CGGA_2115	Recurrent	WHO IV	5.43	7.96	20.73	19.81
CGGA_2129	Recurrent	WHO III	6.09	4.63	13.74	10.32
CGGA_279	Recurrent	WHO III	3.87	5.87	25.39	26.81
CGGA_336	Recurrent	WHO III	7.96	2.31	31.96	18.82
CGGA_358	Recurrent	WHO III	6.83	6.23	18.48	16.23
CGGA_406	Recurrent	WHO III	14.83	7.21	17.36	36.39
CGGA_420	Recurrent	WHO III	31.5	3.39	24.5	26.87
CGGA_457	Recurrent	WHO III	11.63	8.48	35.74	28.58
CGGA_474	Primary	WHO III	8.61	5.45	26.32	21.43
CGGA_487	Recurrent	WHO IV	14.96	11.12	27.26	51.05
CGGA_492	Recurrent	WHO III	15.1	7.38	22.17	30.58
CGGA_507	Recurrent	WHO III	8.89	3.45	20.84	39.29
CGGA_509	Primary	WHO IV	3.93	12.03	31.89	69.17
CGGA_521	Primary	WHO III	14.45	9.64	25.57	45.58
CGGA_530	Recurrent	WHO IV	7.98	6.33	17.66	40.23
CGGA_554	Recurrent	WHO III	1.95	3.7	20.06	8.52
CGGA_568	Recurrent	WHO IV	4.89	4.42	13.2	13.96
CGGA_621	Recurrent	WHO III	19.72	6.1	25.85	14.87
CGGA_625	Recurrent	WHO III	4.32	4.78	22.1	14.61
CGGA_634	Primary	WHO III	10.93	7.7	19.04	35.22
CGGA_652	Recurrent	WHO III	3.99	6.52	20.51	25.22
CGGA_703	Recurrent	WHO III	16.91	6.64	24.47	31.6
CGGA_705	Primary	WHO III	10.28	7.85	18.63	16.11
CGGA_763	Recurrent	WHO III	8.55	4.07	13.28	37.07
CGGA_777	Recurrent	WHO IV	11.62	8.8	19.37	27.59
CGGA_780	Recurrent	WHO III	8.69	6.06	24.44	28.17
CGGA_799	Recurrent	WHO III	4.16	3.66	52.31	22.85
CGGA_810	Recurrent	WHO III	28.24	5.02	16.85	33.71
CGGA_825	Recurrent	WHO III	5.68	12.08	16.79	20.94
CGGA_831	Primary	WHO IV	5.96	9.37	23.57	46.35
CGGA_852	Primary	WHO III	20.77	7.91	14.6	29.45
CGGA_861	Primary	WHO III	8.64	10.76	19.92	38.56
CGGA_867	Recurrent	WHO III	5.9	8.19	23.02	20.81
CGGA_869	Recurrent	WHO IV	6.64	7.09	18.42	29.77
CGGA_881	Recurrent	WHO III	13.47	7.42	24.47	29.56
CGGA_882	Recurrent	WHO III	11.51	4.79	20.78	55.05
CGGA_887	Recurrent	WHO III	8.36	4.29	14.09	16.82
CGGA_888	Recurrent	WHO III	24.46	4.53	20.14	26.37
CGGA_890	Primary	WHO III	6.61	8.24	21.34	22.14
CGGA_901	Primary	WHO III	9.05	7.25	28.26	18.91
CGGA_903	Primary	WHO III	11.14	11.59	16.76	26.12
CGGA_D28	Primary	WHO III	4.84	8.36	20.65	27.93
CGGA_D53	Recurrent	WHO IV	12.07	11.61	20.56	32.64
CGGA_J73	Primary	WHO III	10.97	3.35	24.85	30.86
CGGA_P100	Primary	WHO IV	6.79	5.9	21.28	20.76
CGGA_P102	Primary	WHO IV	10.96	9.32	13.13	21.53
CGGA_P104	Recurrent	WHO III	2.07	0.52	4.43	1.49
CGGA_P106	Recurrent	WHO IV	12.47	4.04	21.28	42.76
CGGA_P108	Primary	WHO III	25.83	7.18	22.4	56.19
CGGA_P109	Recurrent	WHO IV	8.41	7.61	24.69	43.24
CGGA_P110	Primary	WHO III	17.71	5.61	23.48	40.9
CGGA_P112	Primary	WHO IV	12.52	5.57	18.28	55.56
CGGA_P116	Primary	WHO IV	1.18	1.18	7.3	1.87
CGGA_P131	Primary	WHO III	8.4	4.82	24.5	36.84
CGGA_P136	Primary	WHO IV	3.47	1.06	7.42	1.67
CGGA_P142	Primary	WHO III	11.13	4.79	17.08	22.01
CGGA_P143	Primary	WHO IV	9.33	7.29	25.56	65.7
CGGA_P144	Primary	WHO III	14.59	7.89	18.87	45.39
CGGA_P15	Primary	WHO IV	4.02	7.61	27.59	12
CGGA_P154	Primary	WHO IV	3.5	0.55	12.95	1.81
CGGA_P157	Primary	WHO III	17.66	10.81	21.49	60.71
CGGA_P159	Primary	WHO III	10.64	8.4	23.48	38.49
CGGA_P16	Primary	WHO IV	11.01	5.12	23.07	30.06
CGGA_P160	Primary	WHO IV	14.18	10.27	28.69	44.43
CGGA_P163	Recurrent	WHO III	6.57	7.5	16.23	44.9
CGGA_P164	Primary	WHO IV	1.77	1.19	5.29	0.59
CGGA_P165	Primary	WHO III	3.53	0.52	7.72	0.78
CGGA_P17	Primary	WHO III	10.94	6.4	23.82	44.85
CGGA_P172	Primary	WHO III	2.42	0.89	5.78	1.55
CGGA_P175	Recurrent	WHO IV	2.15	1.73	8.5	1.46
CGGA_P178	Primary	WHO IV	1.59	0.32	3.59	2.31
CGGA_P18	Primary	WHO III	16.03	9.8	21.72	25.45
CGGA_P180	Primary	WHO IV	2.73	1.74	11.29	1.25
CGGA_P181	Primary	WHO III	8.81	8.98	18.1	44.43
CGGA_P182	Recurrent	WHO IV	18.63	7.51	17.2	49.15
CGGA_P183	Primary	WHO III	12.48	5.25	21.53	27.29
CGGA_P185	Recurrent	WHO III	13.85	7.95	15.21	43.34
CGGA_P199	Recurrent	WHO IV	2.97	7.93	34.69	48.25
CGGA_P205	Primary	WHO IV	1.46	0.91	3.56	1.18
CGGA_P22	Primary	WHO IV	4.44	11.04	43.12	14.13
CGGA_P23	Primary	WHO III	0.59	1.09	6.45	1.06
CGGA_P25	Primary	WHO IV	2.66	1.09	6.14	1.09
CGGA_P265	Primary	WHO III	2.69	0.88	6.26	0.62
CGGA_P266	Primary	WHO III	1.62	0.78	5.39	0.59
CGGA_P269	Recurrent	WHO III	6.79	7.21	22.36	21.77
CGGA_P279	Recurrent	WHO III	6.84	4.64	19.8	9.32
CGGA_P28	Primary	WHO IV	15.56	10.08	20.89	35.13
CGGA_P280	Recurrent	WHO IV	6.02	3.79	19.42	28.15
CGGA_P283	Recurrent	WHO IV	6.03	11.85	23.15	22.65
CGGA_P29	Recurrent	WHO III	3.07	1.42	7.5	3.35
CGGA_P295	Recurrent	WHO IV	5.12	4.71	19.31	21.63
CGGA_P298	Recurrent	WHO III	6.47	4.47	27.9	18.59
CGGA_P3	Recurrent	WHO III	1.88	0.31	3.16	0.47
CGGA_P308	Recurrent	WHO III	5.32	5.28	19.7	18.67
CGGA_P310	Recurrent	WHO III	1.04	3.62	14.73	4.99
CGGA_P314	Recurrent	WHO III	6.87	2.46	19.54	10.52
CGGA_P319	Recurrent	WHO III	14.2	7.37	37.27	41.31
CGGA_P326	Recurrent	WHO III	5.04	6.2	19.33	11.77
CGGA_P328	Recurrent	WHO III	8.98	7.87	20.77	31.82
CGGA_P335	Recurrent	WHO IV	7.22	4.41	28.15	23.99
CGGA_P337	Recurrent	WHO III	5.57	4.18	19.64	29.29
CGGA_P364	Recurrent	WHO III	6.15	8.84	22.11	20.46
CGGA_P385	Recurrent	WHO IV	8.63	7.85	23.65	36.5
CGGA_P388	Recurrent	WHO III	13.2	9.54	22.27	35.61
CGGA_P401	Recurrent	WHO IV	12.7	8.28	18.56	50.48
CGGA_P411	Recurrent	WHO IV	25.34	10.77	22.02	51.14
CGGA_P415	Recurrent	WHO IV	6.08	7.78	21.99	44.56
CGGA_P416	Recurrent	WHO III	12.81	6.98	21.14	45.15
CGGA_P421	Recurrent	WHO III	19.16	8.37	19.28	30.44
CGGA_P437	Primary	WHO III	35.83	5.11	23.01	25.94
CGGA_P438	Recurrent	WHO III	11.15	6.32	21.48	26.6
CGGA_P446	Recurrent	WHO III	10.49	4.18	28.86	20.35
CGGA_P461	Recurrent	WHO III	11.83	6.33	17.73	30.34
CGGA_P468	Primary	WHO III	17.93	3.77	16	31.03
CGGA_P483	Recurrent	WHO III	8.43	7.19	22.81	50.21
CGGA_P499	Recurrent	WHO IV	8.28	8.28	18.82	46.1
CGGA_P5	Recurrent	WHO III	14.4	9.73	22.22	68.11
CGGA_P508	Recurrent	WHO III	4.17	7.64	21.95	43.62
CGGA_P510	Recurrent	WHO III	14.51	7.68	20.62	60.96
CGGA_P512	Recurrent	WHO IV	2.65	12.06	16.14	30.92
CGGA_P520	Recurrent	WHO III	11.27	4.83	19.65	26.76
CGGA_P568	Recurrent	WHO III	17.95	7.36	12.49	14.9
CGGA_P585	Recurrent	WHO IV	14.69	8.16	23.96	128.96
CGGA_P594	Recurrent	WHO III	14.52	9.73	24.36	28.02
CGGA_P596	Recurrent	WHO IV	6.81	3.93	27.86	21.38
CGGA_P604	Recurrent	WHO III	5.03	6.91	22.52	19.4
CGGA_P609	Primary	WHO IV	6.39	3.91	11.2	12.74
CGGA_P610	Recurrent	WHO IV	0.69	1.68	3.68	5.51
CGGA_P619	Recurrent	WHO IV	8.28	7.39	21	34.96
CGGA_P623	Primary	WHO III	7.2	11.59	14.24	34.72
CGGA_P625	Recurrent	WHO IV	18.97	8.33	18.49	30.32
CGGA_P633	Recurrent	WHO III	11.29	13.19	20.32	39
CGGA_P7	Recurrent	WHO IV	11.49	6.15	13.36	39.1
CGGA_P87	Recurrent	WHO IV	7.29	2.98	14.61	12.56
CGGA_P89	Recurrent	WHO IV	8.8	6.94	25.08	33.23
CGGA_P98	Recurrent	WHO III	4.38	3.71	17.95	18.08
CGGA_P99	Recurrent	WHO IV	7.32	7.98	21.24	19.98

## Sheet: Figure 1f-g
	AACS	AASDH	ABCD1	ABCD2	ABCD3	ABHD1	ABHD16A	ABHD2	ABHD3	ABHD5	ACAA1	ACAA2	ACACA	ACACB	ACAD10	ACAD11	ACAD9	ACADL	ACADM	ACADS	ACADSB	ACADVL	ACAT1	ACAT2	ACBD5	ACLY	ACOT1	ACOT11	ACOT12	ACOT2	ACOT4	ACOT6	ACOT7	ACOT8	ACOX1	ACOX2	ACOX3	ACOXL	ACSBG1	ACSBG2	ACSF2	ACSF3	ACSL3	ACSM1	ACSM3	ACSM5	ACSS1	ACSS2	ADIPOR1
CGGA_1002	2.96662	0.230333	-0.486699	0.638695	-0.392819	-0.0324381	0.989225	-0.530941	-0.18284	-0.92574	0.764047	0.249147	-0.239619	-0.181378	-0.605569	0.194249	-0.344521	0.63757	-0.164977	0.00242606	-0.0700108	0.730904	-0.258314	0.307209	-0.486038	-0.777154	0.168394	-0.303297	-0.25009	0.179311	2.08431	0.6503	2.0031	0.484494	-0.432337	0.00425804	-0.357815	-0.11503	-0.314552	-0.439334	-0.133251	-0.599649	-0.178497	0.259387	-0.444723	-0.0129203	0.247318	1.54372	0.510704
CGGA_1003	-0.806442	-0.866527	-0.451443	-0.240256	-0.891534	0.257023	-0.0811796	-0.682841	0.449937	-0.309937	-0.236255	-1.14526	0.308006	-0.737278	1.47321	0.778287	-0.758659	-0.497491	-0.491626	-0.741528	-0.316227	0.197549	0.120628	0.680416	0.376506	-0.0793131	-1.09618	-0.477725	-0.516929	-1.26447	-0.405358	0.329821	-0.630828	-0.832174	0.116935	-0.674922	0.514235	-0.150776	-0.801127	0.00458255	-0.19965	-0.584159	-0.904889	0.695158	0.0213201	-0.546675	-0.852513	0.457975	-0.545896
CGGA_1010	-1.1973	-0.57477	-1.10809	-0.727674	-0.982832	-1.16297	-1.72173	0.188228	-1.42184	-1.21634	-2.0352	-1.27415	-0.870174	-1.04474	-0.269215	-1.58134	-1.47934	-0.497491	-1.32099	-1.05854	-1.02572	-1.29225	-1.47088	-1.26187	-1.08198	-0.804071	-1.31461	-0.51043	-0.516929	-1.97634	-0.916396	-0.695713	-1.0884	-1.21536	-1.06761	-0.932144	-0.724678	-0.0316202	-0.847338	-0.439334	-0.579901	-0.664994	-1.10142	-0.830039	-0.444723	-0.757508	-1.01228	-1.69154	-1.4136
CGGA_1012	-0.28003	0.259878	-0.101819	-0.392075	0.479077	-0.00513052	0.177599	-0.596415	0.111423	-0.00549471	0.474658	0.139782	0.320874	0.246616	-0.469557	3.13058	1.10559	-0.529316	0.560139	-0.576641	-0.462012	0.154977	0.231882	-0.0756293	0.18483	0.206303	-0.153497	-0.390511	-0.0166053	-0.29802	-0.48398	-0.695713	-0.256708	-0.259726	-0.347147	1.36551	0.617979	-0.0197046	-0.185627	-0.507629	-0.242565	-0.0846332	-0.206917	-0.684782	-0.0668502	-0.141021	-0.479299	-0.82232	0.120622
CGGA_1014	1.76508	-0.526759	-0.0122099	0.446924	-0.173703	1.50225	0.349196	-0.588558	0.839338	-0.722779	1.50408	-0.0844158	0.143575	0.000642441	0.64427	-0.197555	-0.626035	0.404193	0.0381174	0.0642586	-0.442574	1.61957	-0.0781142	2.02797	-0.495622	-0.407298	0.283355	0.525233	2.18482	0.62482	0.354646	0.201629	0.455228	0.306115	-0.399072	1.73978	0.287201	-0.0911983	-0.424449	-0.0295649	0.140462	0.0925244	-0.285914	1.27618	-0.205403	0.526172	0.408363	1.35544	0.761032
CGGA_1017	2.09277	-0.116821	-0.922994	3.13172	0.000904087	-0.480283	-0.82638	0.312891	-0.224877	-0.309937	-0.691269	0.130408	1.28315	2.0619	-1.01912	-0.543869	-0.380805	0.977027	1.01652	-0.38918	2.70316	-0.99654	-0.654232	0.0126562	1.0012	-0.230844	1.28735	0.0927983	0.0834596	0.0826666	1.12775	-0.11885	1.18249	-0.314523	-0.728473	-0.612784	-0.476595	0.0637047	1.42787	-0.371039	-0.396715	-0.730339	1.04067	-0.394268	-0.0416587	0.243282	0.233259	-0.0613604	0.365575
CGGA_1018	-0.0207716	-0.0946625	-0.60422	-0.336142	-0.186257	-0.436591	0.356115	-0.0521934	0.511887	0.0221818	-0.262464	-0.879656	2.32264	-0.759415	0.866668	0.643284	1.70115	-0.380803	-0.179649	-0.937821	1.75393	-0.341182	0.127418	0.430006	0.65618	0.148482	-0.187986	-0.72483	-0.38351	-0.60799	-0.732947	0.201629	-0.119979	-0.407793	-0.532942	-0.487064	0.0120543	-0.126945	-0.427556	-0.780808	-0.489802	-0.451049	0.205894	-0.830039	-0.268382	-0.471949	0.120783	0.0139511	-0.0421679
CGGA_103	-0.158955	0.300503	-0.488168	0.223191	1.52216	-1.08651	0.092493	0.131134	0.5318	1.5836	-0.301413	-0.0883216	2.51566	0.556542	1.22692	0.24561	-0.121812	-0.211074	1.06903	-0.46279	1.0736	-0.671136	-0.665984	0.0728509	2.03974	0.814422	0.70488	0.154575	-0.516929	0.740323	-0.497083	0.00934153	-0.689528	-0.554694	0.0552736	-0.62579	-0.0014775	0.468836	0.60928	0.141172	-0.414649	-0.356178	0.140866	-0.612154	-0.230595	0.654273	0.606473	-0.00330778	0.362504
CGGA_1030	2.09672	-0.604315	-0.790784	0.702619	-0.304944	-0.125284	0.738749	-0.590129	0.168949	-0.674345	0.517247	-0.483598	0.638296	0.337626	-1.01912	0.345395	-0.838734	-0.200466	0.753966	-0.477512	0.561727	0.196644	-0.0812481	0.543974	-0.197652	-0.538891	-0.02704	-0.226985	0.517074	-0.29802	1.32431	-0.311138	2.15421	0.207792	-0.560528	-0.666252	-0.702125	-0.11503	-0.285039	-0.0637123	-0.321561	-0.499453	-0.0450678	0.913043	-0.419531	-0.637413	0.345095	1.41349	0.430845
CGGA_1032	-1.00253	-0.995787	-0.442629	-0.783608	-1.35487	-0.387437	-1.00766	0.306605	-1.1851	-0.886532	-1.47862	-1.24837	-1.19618	1.93891	-0.212237	-0.854964	-0.967605	-0.497491	-1.41366	-0.726806	-0.248193	-1.22165	-1.50248	-1.35978	-1.16823	-0.818028	-0.896914	0.790508	-0.516929	-1.42711	-0.641222	1.29126	-0.991275	-1.17067	-1.01893	-0.0506544	-0.832932	-0.0197046	-0.945585	-0.405186	-0.466744	-0.669834	-1.05181	-0.830039	-0.142425	0.163219	-1.0404	-1.68526	-0.932906
CGGA_1033	3.02453	-0.523066	-0.889207	0.486877	-0.920065	0.202407	0.56992	-0.604796	-0.906329	-1.18175	0.167433	-0.135192	-0.328269	-0.242871	-0.940084	-0.580555	-0.0917835	-0.28533	-0.836809	0.0632771	-0.390739	0.358481	-0.0337171	0.157123	-0.773553	-1.06576	-0.111345	-0.263324	-0.283445	-0.0835153	2.51673	-0.11885	4.28601	2.24148	-0.0599356	-0.569433	-0.547261	-0.11503	-0.501338	-0.541776	0.00296503	0.922648	-0.434757	-0.466897	-0.0542544	-0.789533	0.104168	0.490924	-0.938281
CGGA_1036	-0.173431	0.263571	0.371201	-0.392075	-0.351734	0.0221771	1.2058	-0.678127	-0.346565	0.478845	0.316677	1.07485	-0.65713	-0.609372	-0.0504932	-0.0904323	1.29577	-0.23229	-0.595876	0.645288	-0.426376	-0.306183	-0.551074	-0.501808	-0.729119	-0.0489071	0.133906	-0.143406	-0.38351	0.419745	0.603613	-0.0547543	0.38922	-0.403518	-0.484262	-0.396025	1.12617	-0.126945	-0.879569	0.107025	-0.26114	-0.29761	0.137975	-0.830039	-0.369148	-0.597382	-0.714475	0.288524	0.371718
CGGA_1037	-0.351096	-0.862834	0.258087	-0.360113	-1.1232	1.62787	-1.20625	-0.727363	-1.04793	-0.808115	-0.428817	-0.461725	-1.39063	0.0867331	0.611186	-0.582022	-0.977615	-0.359587	-1.3318	1.73864	-1.06783	1.83243	0.469798	0.435624	-0.844996	-0.501009	-1.10001	-0.0380223	-0.516929	-0.701099	0.289128	0.842588	0.552588	2.45211	2.9209	-0.706714	0.568362	-0.126945	-0.57279	-0.780808	0.473742	2.98465	-0.830227	-0.830039	-0.444723	-0.554681	2.35112	1.55941	-1.16557
CGGA_1041	0.508273	-0.07989	-0.868641	0.678648	0.896766	-0.523975	-0.166286	0.264178	0.75305	0.847866	0.242419	0.316329	1.06582	1.40761	-0.502641	0.12528	-0.21565	0.945203	1.71615	0.19185	1.61462	-0.513099	-0.47821	0.524712	1.03692	0.0762058	-0.149665	0.0709949	-0.516929	0.171061	0.511888	-0.695713	0.192613	-0.511168	-0.393393	0.290381	-0.580339	-0.126945	2.35442	-0.166155	-0.321348	-0.470411	0.606662	-0.249012	0.00872433	3.09086	2.2444	0.241454	0.860856
CGGA_1048	0.120044	-0.19807	-0.436753	0.103334	-0.44075	-0.562206	1.05219	0.483647	0.505249	-0.0816052	-0.0105684	0.293675	0.977166	-0.203515	-0.129527	0.66236	0.148442	-0.455059	-0.0607269	-0.181109	0.966687	0.498863	-0.0271881	0.0198796	-0.0286283	0.757099	1.34483	-0.488627	-0.0833152	1.50405	1.50776	-0.311138	0.152301	-0.370873	0.0633869	-0.588218	-0.669047	-0.0673671	-0.154561	4.88766	-0.310245	-0.628691	2.29211	3.16452	-0.117233	-0.186391	-0.677409	-0.0974471	0.831677
CGGA_1051	1.54531	-0.478748	-0.908304	0.566781	-0.623346	0.344407	-0.319201	-0.622081	-0.38639	-0.92574	-0.0244008	-0.291428	-0.581349	0.495049	-0.98971	0.00788559	-1.08396	0.36176	0.329245	-0.450031	0.289594	-0.0916161	-0.51425	-0.0515514	-0.562709	-0.776157	0.520942	0.0855305	0.717203	-0.499559	1.27189	3.15004	0.706762	-0.438494	-0.704133	-0.536196	-0.545757	-0.150776	-0.417459	0.311909	-0.231889	-0.745828	-0.0566284	1.13093	0.122086	-0.64542	-0.156571	0.43444	-0.200351
CGGA_1055	-0.251077	0.932029	-0.454381	-0.440018	1.3738	-0.310976	-0.424373	-0.0233848	0.323824	1.30684	0.458278	-0.375014	1.6835	-0.759415	0.574426	0.18838	0.660172	-0.518708	1.4397	-0.668899	1.75717	-0.934479	0.120889	-0.598922	0.774671	0.481951	0.413645	-0.49226	-0.45022	-0.0917654	-0.693636	-0.695713	-0.49292	-0.597831	0.107199	-0.0260883	-0.9893	-0.0673671	-0.568519	-0.678366	-0.344406	-0.482996	0.0623497	-0.539525	0.159873	1.50294	-0.371297	-0.615213	0.188963
CGGA_1057	-0.577453	-0.26824	1.30108	-0.176332	-0.359723	1.08171	1.1366	-0.592748	0.0450483	0.315092	1.14517	1.36936	-0.923078	0.170364	-0.114823	0.461322	0.0508504	0.414801	-0.795881	1.06339	-0.549484	1.07052	-0.0175252	-0.623802	-0.601044	-1.09866	0.831338	-0.168843	-0.25009	1.19055	0.524992	0.329821	-0.247279	0.00181976	0.00172569	0.374195	-0.109732	-0.150776	-0.332804	0.00458255	0.651804	0.658364	-0.206435	0.622529	0.0717031	0.318008	0.0837175	1.75239	0.136748
CGGA_1058	-0.849871	0.0493697	-0.454381	-0.463989	1.06681	0.56833	-0.244473	-0.468609	2.12923	1.86959	0.394212	0.295237	-0.431216	0.775459	-0.83348	1.43276	-0.95134	-0.348979	1.00803	0.0583698	1.2615	-0.748707	0.828631	-0.330052	1.18242	0.00193557	0.53627	0.216351	-0.516929	1.40269	-0.575704	-0.311138	-0.724889	-0.534485	-0.119163	0.140094	-0.278128	-0.0911983	-0.24543	-0.234449	-0.100584	-0.422007	-0.0060507	0.11413	0.411788	0.571541	-0.581549	-0.359468	1.30469
CGGA_106	0.578023	-0.342102	0.538668	-0.360113	-0.203375	1.2401	0.52702	-0.553464	0.120273	-0.466771	1.246	1.58028	-0.474111	0.317948	-0.699307	0.164901	0.259796	-0.104994	-0.501665	1.21356	-0.270871	0.24175	-0.0026391	-0.315605	-0.569679	-0.863388	1.59775	-0.248789	-0.516929	0.427995	0.40706	0.265725	0.488231	0.192247	-0.252221	0.0432748	-0.641983	-0.0435359	0.494723	0.209467	0.238674	0.0189508	0.249246	1.20356	-0.15502	1.01456	-0.10289	0.851791	0.602849
CGGA_1063	-0.994635	-0.803744	-0.949436	-0.775617	-0.526342	-0.917205	-1.66776	-0.215093	-1.17183	-1.00877	-1.32319	-1.30852	-0.411199	-0.228113	0.142497	-1.00611	-1.01265	-0.61418	-1.05921	-0.62277	-0.818377	-1.26637	-1.43667	-1.29798	-0.95826	-0.736779	-0.981218	-0.263324	-0.516929	-1.30218	-0.916396	-0.695713	-1.11315	-1.11976	-0.996213	-0.430706	-0.844961	-0.0792827	-0.749868	1.37048	-0.544032	-0.680483	-0.726181	-0.830039	-0.268382	-0.213078	-0.77263	-1.16436	-1.52801
CGGA_1065	-0.176063	0.293116	-0.2781	-0.607817	-0.360864	0.300715	0.6059	-0.235521	0.702162	0.255126	0.00908819	-0.985115	1.9709	-0.980791	1.78015	0.417299	0.612628	-0.61418	-0.522515	0.48629	0.568206	-0.0575997	0.570606	0.186819	0.777285	0.261632	-0.226306	-0.80841	-0.516929	-0.161303	-0.824671	-0.311138	-0.466281	-0.120986	-0.191371	-0.774632	0.702177	-0.11503	-0.793749	0.858268	-0.429381	-0.128681	-0.483408	0.549901	-0.331361	-0.864259	-1.27941	0.514459	-0.1896
CGGA_1066	-0.00497927	0.119539	-0.665918	-0.48796	0.735853	-0.1089	-0.609808	-0.149619	-0.277978	2.18557	-0.127052	-0.210186	0.00917113	-0.301905	-0.328031	-0.181413	-0.0279736	0.626962	0.86671	0.134924	0.347908	-0.843932	-0.443737	1.74466	0.987258	0.951997	0.248867	-0.459555	-0.516929	0.234705	-0.431566	-0.695713	-0.370099	-0.231745	-0.0940115	-0.346893	0.109784	-0.0554515	-0.459787	0.0728774	-0.295727	-0.446693	0.528628	0.11413	0.0465116	-0.255779	-0.728534	0.0767106	0.242715
CGGA_1069	-0.540604	-0.105742	0.0480194	-0.639779	0.26681	-0.769744	0.136084	-0.111906	0.934476	0.956265	0.0109082	-0.204717	-0.685726	-0.909459	-1.00625	0.386483	-0.274455	-0.147426	1.20417	-0.524623	0.215081	0.292128	-0.712209	-0.807596	0.653566	1.02178	-0.306779	-0.197914	-0.350155	0.265349	-0.470876	0.329821	-0.578022	-0.747453	-0.109427	0.497025	-0.628452	-0.11503	0.455113	-0.302744	-0.175951	-0.543016	0.40387	-0.0311265	-0.0542544	0.507491	-0.625645	-0.593248	1.26169
CGGA_107	0.334557	-0.478748	-0.341268	0.430943	1.81317	-0.207207	-0.297059	1.34319	0.222049	2.54536	0.0120003	-0.125818	0.313725	0.625415	-0.322517	0.367406	0.244782	1.18919	1.21189	-0.505975	0.143808	-0.860371	-0.599388	1.40034	0.272827	2.21658	0.570759	-0.423216	2.7185	0.530533	-0.470876	-0.695713	-0.561049	-0.524381	0.121803	1.04904	-0.0571083	-0.0911983	2.13269	0.687531	-0.312594	-0.582707	1.3345	-0.830039	-0.444723	-0.725483	-0.964349	-0.649731	0.690387
CGGA_1075	0.247699	-0.401193	1.44211	-0.280208	-0.324345	1.82448	0.211504	-0.717411	2.48544	-0.429868	1.15499	0.923305	-0.446945	0.549163	1.54673	2.45703	0.565083	-0.0943856	0.325384	0.433291	-0.935006	2.51299	0.0921618	-0.647077	-0.84064	-0.378388	-0.17649	3.04353	3.78586	-0.00219222	0.197404	1.03488	-0.202724	-0.242238	0.411449	4.07789	2.37862	0.0756203	-0.794525	-0.268597	1.09739	-0.152882	-0.375991	-0.539525	1.36907	-0.197066	-0.589218	1.55941	0.84857
CGGA_108	-0.036564	0.60334	0.225769	-0.176332	0.91046	-0.736975	0.371338	3.9873	0.149036	0.760223	-0.53256	-0.358609	0.0391976	0.133468	-0.390523	0.210391	0.997989	-0.550532	-0.0143936	0.0436478	0.289594	-0.523438	-0.952998	-0.579659	0.720653	1.25307	-0.939066	-0.252423	1.11746	-1.27507	-0.562601	-0.43933	-0.547376	-0.726078	-0.429903	-0.371459	-0.841954	-0.0911983	0.0718339	-0.268597	-0.193886	-0.522687	1.29934	-0.830039	-0.0668502	1.0199	-0.522755	-0.607368	1.29701
CGGA_1082	-0.0720969	-0.135287	0.0259843	-0.527913	-0.6359	-0.250899	0.567844	-0.744648	-1.04572	-1.0918	0.102639	-0.578902	-0.863025	-0.722519	0.761902	0.5479	-0.0580018	-0.486883	-0.795881	-0.151665	-0.769782	1.32374	1.32901	-0.7779	-0.675101	-1.03884	-1.00421	-0.0234867	-0.516929	-0.948604	-0.431566	0.0734374	0.568854	1.41914	1.56516	-0.244293	0.825467	-0.0673671	-0.617448	-0.541776	0.471179	1.65112	-0.909706	-0.394268	-0.444723	-0.51465	-0.424978	0.944361	-1.22009
CGGA_1086	-1.05649	-1.15459	-0.680608	-0.687722	-1.19396	-0.72059	-1.70028	0.331747	-1.29573	-1.24171	-1.55543	-1.25853	-1.76954	0.529485	-0.750771	-0.793332	-1.09523	-0.61418	-1.3457	-0.586455	-1.00628	-1.16996	-1.52677	-1.37022	-1.19437	-0.848434	-1.20731	-0.430484	-0.0833152	-1.64162	-0.824671	0.778492	-1.09665	-1.19554	-1.14063	-0.52319	-1.287	-0.150776	-0.469495	-0.405186	-0.456069	-0.659185	-0.983887	-0.830039	-0.343957	-0.794871	-1.25896	-1.33852	-1.47733
CGGA_1087	-0.461642	-0.478748	-0.639476	-0.0564752	-0.550308	1.10902	-0.0500431	0.242702	0.266299	0.066003	0.230771	-0.846065	0.968587	-0.668405	1.3372	0.257349	0.937933	-0.348979	0.139278	-0.822008	0.539049	-0.394507	0.633284	1.22458	0.0236472	0.212285	-0.279955	-0.506796	-0.516929	-0.533739	-0.48398	0.458013	-0.635543	-0.614154	-0.472904	-0.330997	-0.133789	-0.0554515	-0.432992	-0.439334	-0.283771	-0.247754	0.138457	-0.103755	-0.406935	-0.5787	-0.833341	-0.120982	-0.458358
CGGA_1097	0.0173933	0.607033	0.00982518	1.03023	0.208607	-0.562206	0.42254	-0.0438127	0.326037	-0.0839116	1.14153	1.43263	1.05867	2.03976	0.728818	0.522954	0.722731	0.00108683	0.658983	0.65314	-0.377781	0.35967	0.243895	0.216515	-0.851967	-0.410788	-0.640167	0.750535	-0.0833152	-0.850781	-0.497083	-0.311138	-0.719702	-0.12837	-0.0745395	2.21376	-0.496141	-0.11503	0.0753289	0.107025	0.223515	-0.422007	1.53055	-0.466897	-0.104637	1.59635	2.23545	-0.204138	-0.0498467
CGGA_1100	-1.00911	-0.925617	-0.400028	-0.81557	-1.03989	-0.387437	-0.990366	2.40649	-1.39972	-0.971868	-1.32064	-1.34446	2.95462	-0.931597	1.23611	-1.41259	-0.238171	-0.61418	-1.43914	-1.04775	0.279875	-1.19919	-1.25829	-0.0507488	-0.736961	1.54167	-1.32227	-0.699393	-0.516929	-1.04289	-0.916396	-0.695713	-0.967465	-1.08167	-0.938608	-0.777522	-0.893074	-0.0792827	-0.750644	-0.541776	-0.549157	-0.565766	-0.801325	-0.249012	-0.444723	-0.800209	-1.23595	-0.757991	-0.755526
CGGA_1101	-0.741957	-0.800051	-0.887738	-0.679732	-1.24988	-0.305514	-0.936396	1.16196	-1.37096	-0.745842	-1.46552	-1.13901	-0.997429	4.64462	2.88479	-1.32014	-0.384558	-0.158034	-1.40439	-0.749379	-0.546244	-1.09435	-1.47636	-1.3349	-0.857194	-0.562817	-1.26479	3.41782	-0.516929	-1.70644	-0.772257	0.0734374	-1.06435	-0.853937	-0.888306	-0.804978	0.111288	-0.103114	-0.879181	-0.780808	-0.299784	-0.479123	-1.01857	-0.830039	-0.0668502	-0.834903	0.377688	-0.921166	-1.0143
CGGA_1103	-0.920937	2.01781	-0.947967	-0.408056	1.09648	-1.11382	-1.14259	-0.393183	-0.780216	0.508828	-1.28388	-0.689048	1.75785	-0.606912	0.0671387	-0.175543	1.1644	-0.274722	1.38641	-0.989839	0.52933	-1.18699	-0.346325	-0.220096	-0.217691	1.13244	-0.682319	-0.532233	-0.25009	-0.710528	-0.811568	-0.695713	-0.627292	-0.797197	-0.60434	-0.750066	-0.288653	-0.138861	-0.606186	1.7461	-0.567945	-0.577867	-0.405856	-0.830039	0.0213201	-0.437255	-0.391747	-1.8202	0.191267
CGGA_1106	-0.0220877	0.34482	1.71975	-0.0484847	0.988064	-0.272745	0.573379	0.127992	0.85925	0.631066	0.143408	0.695982	-0.0866275	0.809895	-0.179153	0.641816	1.5973	0.0541271	0.356272	0.0632771	-0.157482	-0.089755	-0.603306	-0.586883	-0.389329	1.09804	-0.0960167	0.0346558	2.55173	-0.0823367	-0.392255	-0.695713	-0.503528	-0.0141139	-0.706567	1.62562	0.321783	-0.007789	0.127365	0.516794	0.0811075	-0.380864	0.812345	0.11413	-0.15502	0.147206	-0.392386	1.5343	0.59517
CGGA_1108	-0.35636	0.256185	0.471093	-0.0644657	2.08364	-0.201745	0.561616	0.1678	2.95671	0.898606	-0.171461	1.89665	0.0635047	1.00667	-0.0302753	0.00641816	0.133428	5.49606	1.14239	-0.0535177	2.20749	-0.128967	-0.828686	-0.301159	1.24864	1.12845	0.130074	-0.147039	0.116814	0.135703	3.22432	0.00934153	-0.440821	-0.496011	-0.306581	-0.385909	-0.607402	-0.0435359	-0.574344	-0.166155	-0.127699	-0.537692	0.800303	-0.684782	0.361405	1.2334	1.12667	1.39466	0.976038
CGGA_1111	0.225326	0.311582	0.453465	-0.623798	-0.382548	0.158715	2.23469	-0.63989	0.578262	-0.300711	1.37886	-0.0992581	-0.368304	-0.415053	0.857478	0.0210925	0.756513	-0.455059	-0.0769435	-0.479475	-0.821617	1.09314	-0.0702794	0.615405	-0.464257	-0.450664	-0.322107	-0.132504	-0.516929	0.031987	-0.549497	0.0734374	-0.0492568	0.068275	-0.339034	-0.0101926	-0.0014775	-0.150776	-0.858988	-0.234449	0.140035	0.780825	-0.737742	0.549901	-0.0668502	0.224601	-0.883827	0.393646	-0.167332
CGGA_112	-0.116842	-0.0909694	-0.0533421	-0.416046	0.503043	-0.294591	-0.0493512	-0.555035	0.244174	0.229756	0.837577	-0.830441	0.532489	-0.779093	-0.120337	1.61032	-0.410833	-0.380803	0.134645	-0.779805	1.72801	-0.0305624	-0.442693	-0.785926	0.743306	1.12845	-0.448565	-0.750268	-0.45022	-0.259126	-0.70674	-0.695713	-0.244686	-0.522827	-0.0794075	-0.134468	-0.338269	-0.0316202	-0.787924	0.141172	-0.225911	-0.403614	-0.450171	-0.830039	-0.444723	-0.538669	-0.664628	0.205368	-0.0483109
CGGA_1120	-1.16835	-0.877607	-0.946498	-0.767627	-1.2727	-1.16297	-1.95491	0.961871	-1.30237	-1.09411	-1.42184	-1.33274	-1.16472	-0.311744	-1.17535	-1.52118	-1.91474	-0.571748	-1.41597	-0.834767	-0.78922	-1.31688	-1.49595	-1.23217	-1.1691	-0.4716	-1.03487	-0.597644	-0.11667	-1.44951	-0.837775	-0.695713	-1.08934	-1.16834	-1.17957	-0.942259	-1.23889	-0.150776	-0.761906	-0.234449	-0.502186	-0.848444	-1.00026	-0.612154	-0.444723	-0.789533	-1.16182	-1.83432	-1.27768
CGGA_1121	-0.152375	0.289423	-0.361834	-0.687722	0.682215	0.224254	-0.0742604	-0.625224	-0.0124769	-0.863468	0.449541	-0.385951	-0.00798683	-0.747117	-0.136879	0.628609	0.0470969	-0.465667	-0.539504	-0.825934	-0.48793	0.0632929	1.17493	-0.370984	-0.319628	-0.729801	0.256531	-0.321467	-0.38351	0.66725	-0.654326	0.458013	-0.39108	-0.32929	0.958286	0.4898	-0.0781578	-0.007789	-0.839571	-0.268597	0.131281	0.0973648	-0.453062	1.27618	-0.381744	0.643598	-0.599443	-0.397124	-0.828474
CGGA_1126	0.326661	0.0567559	1.00434	-0.168342	-0.508082	1.23464	2.04994	-0.500561	0.197711	-0.738923	0.309397	-0.665613	-0.0194255	-0.879942	1.04312	0.817908	0.876625	-0.0731695	-0.217488	-0.615899	-0.876691	1.14293	0.557287	-0.601329	-0.571422	-0.831985	-0.222474	-0.266958	-0.516929	0.0390586	-0.601911	0.329821	-0.284761	0.358579	-0.0680489	0.147319	0.320279	0.0279579	-0.675309	0.721678	-0.151398	0.260969	-0.786393	0.0415019	1.20532	-0.322498	0.334231	0.246161	-0.955942
CGGA_1127	-0.810391	-0.685564	0.407926	-0.607817	-1.06386	0.99979	-0.713597	-0.789695	-0.36869	-0.736617	0.101911	-0.925745	-1.11039	-0.169079	1.5357	0.142889	-0.145584	-0.380803	-1.24377	0.695343	-0.78922	1.64697	2.61366	-0.635038	-0.848482	-1.1819	-0.981218	-0.197914	-0.45022	-0.102373	-0.431566	1.22716	-0.484905	1.54273	2.38704	-0.361343	1.40282	-0.150776	-0.485028	4.10227	0.702618	-0.446693	-0.860574	-0.176383	0.903023	-0.70947	-0.461405	1.76494	-1.31761
CGGA_1130	0.537226	-0.45659	-0.198774	-0.320161	-0.771705	1.85725	0.668173	-0.699078	-0.497016	-0.70894	2.34859	0.481939	-0.628533	0.804976	0.361218	0.126748	0.738996	0.616354	-0.784298	1.34998	-0.68879	2.92362	0.965479	-0.139837	-0.66726	-0.809554	0.32934	0.899525	-0.416865	0.433888	0.446371	0.0734374	0.317791	0.629452	1.02806	0.793263	0.335314	0.242439	-0.525414	-0.200302	0.950069	1.2426	-0.683792	-0.830039	-0.104637	-0.343848	1.08449	0.335594	-0.307854
CGGA_1131	-0.139214	0.739986	-0.56015	0.00744855	2.17037	-0.79159	0.280004	-0.159047	-0.804554	-0.759681	-1.23874	-0.167221	1.96232	-0.855345	1.7048	0.019625	-0.104295	-0.56114	1.91848	-0.960395	1.27122	-0.222693	0.0720525	1.07128	0.224036	0.62102	0.103249	0.12187	0.0834596	0.492818	-0.732947	-0.695713	-0.157697	-0.734628	-0.506168	-0.780412	0.276677	-0.0792827	-0.968885	-0.473481	-0.530795	-0.163531	-0.158266	-0.0311265	1.2809	-0.482624	-0.206418	-0.554023	-0.254102
CGGA_1132	-0.884088	-1.1509	0.0318603	-0.695713	-0.688396	0.92879	-0.605657	-0.85674	-0.658529	-0.25689	-0.14052	-0.482817	-0.863025	-0.685623	-0.620273	-0.548271	-0.30073	0.170816	0.0883118	-0.531493	-0.559203	0.332581	-0.848273	-0.484953	0.400902	-0.703881	-0.563526	-0.550403	-0.516929	0.0602733	-0.772257	-0.247042	-0.679862	-0.594722	-0.298467	-0.448047	-0.643487	-0.126945	1.75873	-0.712513	-0.377926	-0.0609153	-1.03013	-0.466897	-0.406935	1.3268	-0.592413	-0.370451	-0.669524
CGGA_1134	-0.361624	-0.179605	0.0979656	-0.328151	0.757536	-0.507591	0.257171	0.0619936	0.215411	0.974716	-0.19403	0.528809	-1.43496	-0.444569	0.105737	3.45488	-0.249431	0.160208	0.475194	-0.491253	-0.212557	-0.223391	-0.724222	-0.833279	-0.428535	-0.0633624	-0.153497	-0.168843	4.08605	-0.45713	-0.274323	-0.375234	-0.657938	-0.448987	-0.629491	0.775922	0.518746	0.00412662	0.403078	0.380204	-0.022015	-0.435076	1.51513	-0.32164	0.235448	-0.704133	-0.999498	0.770204	1.48591
CGGA_1135	0.0634544	-0.0281861	0.662064	0.5508	0.298764	-0.0488227	1.22033	-0.167428	0.75305	-0.47369	0.927852	0.685045	-0.658559	0.276133	1.17545	0.0812572	0.276062	0.764866	-0.0429658	0.342996	-0.873452	0.341524	0.579485	-0.0354995	-0.785751	-0.689924	0.51711	-0.619447	-0.3168	0.0473088	-0.156391	0.522109	-0.751763	0.236162	1.18465	1.05193	-0.605899	-0.126945	-0.640359	-0.0295649	0.0456658	0.407633	-0.419343	-0.394268	-0.230595	-0.544006	-0.375131	0.18654	-0.155046
CGGA_1137	-1.10518	-0.0725037	-1.05227	-0.767627	-1.30352	-1.16297	-1.94038	13.7545	-1.31786	-0.958029	-1.73452	-1.28352	-1.58652	-0.464247	-1.21211	-1.32308	-1.75835	-0.61418	-1.31713	-0.881878	-1.08079	-1.31453	-1.56333	-1.34774	-1.00705	-0.772668	-1.18815	-0.608545	0.550429	-1.73591	-0.863982	-0.695713	-1.04809	-1.2344	-1.24529	-0.695153	-1.25994	-0.126945	-0.815883	-0.780808	-0.559405	-0.938475	-0.760863	-0.830039	-0.356552	-0.73082	-1.11325	-1.79823	-0.925227
CGGA_1138	1.1347	-0.537839	1.54934	0.127306	0.525868	-0.0761304	1.53031	-0.636223	2.67793	-0.489834	0.634823	2.83016	1.57912	0.305649	1.79853	-0.310547	0.41244	1.69837	0.983316	0.51279	-0.309747	0.143836	-0.210261	1.55846	-0.3902	0.00841553	-0.387252	-0.125236	0.0501046	0.307778	1.21948	1.03488	0.0188722	0.0927584	-0.502923	0.690664	-0.31722	-0.0316202	-0.758799	-0.200302	0.781187	-0.320843	-0.411154	2.94664	0.802257	0.387396	-0.938148	0.781187	-0.472947
CGGA_1141	3.9747	-0.622781	-0.482292	0.0394104	-0.651877	-0.0870534	0.348504	-0.482228	-0.751454	-0.861161	0.265716	-0.0844158	0.216496	0.0645955	-0.975006	-0.221034	-0.165603	-0.147426	-0.431393	-0.219386	0.0207003	0.40811	-0.102402	1.02312	-0.693398	-0.708866	2.55959	-0.0925309	-0.216735	1.01729	1.84845	3.02185	2.19075	0.578931	-0.401506	-0.335332	-0.21949	-0.0792827	-0.234945	-0.610071	-0.194099	-0.181441	0.0893245	1.0583	-0.280978	-0.584038	0.161684	0.152022	-0.299407
CGGA_1142	-0.126054	0.547943	-0.116509	1.77334	0.105897	0.000331002	0.251635	-0.440848	1.1867	-0.508285	1.07673	0.23118	0.0792328	1.32152	1.43277	1.77614	0.981724	-0.497491	-0.124049	0.217368	-0.623996	2.22946	0.433236	-0.631828	-1.05148	0.273097	-0.0538642	0.183646	-0.18338	0.374958	0.302232	-0.695713	-0.294427	0.41221	-0.373921	2.92762	1.23142	-0.0673671	-0.654339	0.107025	0.455807	0.221278	1.13315	-0.466897	-0.331361	-0.84024	0.352764	0.296369	-0.376195
CGGA_1144	2.15463	-0.685564	-0.933277	0.830467	-0.564002	-0.644129	0.00461881	-0.593796	-0.466041	-0.727391	-0.152169	-0.105508	-0.253918	0.586059	-1.29482	-0.441149	-0.772422	0.223856	0.482144	-0.359736	0.62976	-0.310965	-0.829209	0.10335	-0.466871	-0.658023	1.19921	0.499796	-0.0499602	0.260634	2.21535	0.265725	2.04765	-0.0626923	-0.702511	-0.437932	-0.681075	-0.0673671	-0.177473	-0.268597	-0.28249	-0.528979	0.297897	-0.249012	-0.318765	-0.27446	-0.0460127	0.177126	-0.0429358
CGGA_1147	0.281916	0.322662	-0.889207	-0.440018	0.862529	-0.0761304	-0.472116	-0.559749	-0.0545145	0.215918	0.712357	-0.885905	0.972877	-0.151861	-0.657033	0.534694	-0.467136	-0.242898	1.55708	-0.749379	1.6049	-0.413066	-0.398557	0.877854	1.54399	0.0846796	-0.0040477	-0.234253	-0.516929	-0.603276	-0.169495	-0.695713	-0.327902	-0.611822	-0.212466	0.17044	-0.067633	-0.0792827	0.407349	-0.268597	-0.26605	-0.448145	0.624967	0.332016	-0.343957	3.15225	0.379605	-0.833303	-0.107437
CGGA_1148	-0.780122	0.928335	-0.358896	1.04621	-0.146314	-0.125284	-0.212645	-0.588558	-0.638616	-0.0562351	0.925668	-0.506252	-0.637112	-0.776634	-1.22314	4.38083	-0.254436	0.00108683	1.20726	-0.912303	0.393264	1.50333	0.738531	-0.822043	0.561213	-0.552848	-0.513709	-0.310565	-0.283445	-0.116516	-0.549497	0.842588	-0.799618	-0.555083	-0.5013	0.115528	0.184961	-0.0197046	0.297841	0.243614	0.277745	-0.395385	-0.582637	4.25395	0.00872433	-0.159703	-0.394303	-1.07179	0.717263
CGGA_1152	-0.147111	-0.497214	-0.104757	-0.575856	-0.641606	2.44709	1.21272	-0.217712	0.0959359	-0.847323	1.24418	0.409289	-1.15471	-0.25517	0.39614	-0.103639	0.733992	0.817907	-0.813642	2.77409	-0.873452	2.34035	0.704058	-0.428771	-0.782266	-0.960088	0.0496009	-0.524966	0.750558	0.416209	0.420164	-0.695713	-0.332381	0.496542	0.761944	0.247029	0.0586639	-0.007789	-0.685794	-0.336892	2.79837	0.0518653	-0.8283	-0.103755	0.487363	0.0404552	-0.353403	0.0547448	-1.00662
CGGA_1154	-0.719584	0.389138	-0.162049	-0.519922	1.14213	-0.742436	-0.0216742	-0.00767097	0.772963	1.55362	-0.155081	-0.190656	0.177891	-0.176458	0.0744906	1.13928	-0.191877	-0.0943856	1.65515	-0.191905	0.684835	-0.486346	-0.13583	-0.338078	1.79753	0.724201	-0.919906	0.416216	-0.283445	0.000164969	-0.70674	0.393917	-0.700607	-0.433831	-0.436394	0.186336	-0.587856	-0.0197046	-0.00078338	-0.405186	-0.318145	-0.225972	-0.31048	-0.394268	-0.406935	0.0698117	-0.769435	-0.320244	0.58442
CGGA_1155	-0.734061	-0.235002	0.703197	-0.527913	-0.998809	0.759483	-0.245857	-0.508418	-0.906329	-0.898063	-0.126324	-0.419541	-0.548463	-0.520821	2.13305	0.45692	-0.0942858	-0.592964	-1.18045	0.201664	-1.05811	0.866246	1.17676	0.133848	-0.761356	-0.908249	-0.919906	-0.29603	-0.516929	-0.460666	-0.798464	-0.695713	-0.35289	0.620125	1.79315	-0.718274	2.74247	-0.126945	-0.695502	-0.712513	0.139181	2.29054	-0.858647	0.259387	-0.280978	-0.506643	-0.419227	1.52489	-1.29688
CGGA_1156	-0.303718	-0.740961	0.0201082	-0.695713	0.111603	0.590176	1.21133	-0.424611	-0.578878	-0.609766	1.39197	-0.867938	0.501033	-0.956194	1.51732	0.976391	0.602618	-0.402019	-0.156482	-0.243923	-0.0732505	0.62583	0.563032	-0.256213	-0.418952	-0.161559	0.0496009	-0.764803	-0.516929	0.452745	-0.601911	-0.695713	0.226088	0.00298564	-0.153239	-0.417701	-0.180398	-0.0197046	-0.316494	0.141172	-0.075391	-0.29761	-0.559034	-0.466897	-0.306169	-0.378542	-1.00014	0.288524	-0.46834
CGGA_1157	-0.0681488	-0.227615	0.666471	0.36702	-0.322063	0.601099	0.166529	-0.677079	-1.05899	-0.759681	1.46695	1.54278	-0.890192	0.541784	-0.0670352	-0.301743	-0.0354806	-0.486883	-0.175016	0.795453	-0.163962	1.50563	1.69646	-0.308382	-0.699497	-1.08869	6.77484	0.027388	-0.516929	0.84286	-0.130184	-0.695713	-0.406168	1.24853	-0.637604	0.176221	0.82246	-0.0792827	-0.709482	-0.234449	0.599495	0.0494451	-0.647665	0.0415019	-0.104637	-0.445262	5.90368	0.840808	-0.64188
CGGA_1158	-0.54192	0.0715285	0.0215772	0.0793628	-0.625628	2.99325	-0.243781	-0.743077	1.2221	-0.019333	1.25947	-0.720295	0.162163	-0.415053	1.31698	0.0607131	-1.08271	-0.61418	-0.281582	-0.947636	0.694554	0.370992	0.185918	-0.451244	0.645725	0.00592323	-0.601846	0.0564592	-0.150025	-0.417058	-0.628118	1.16307	-0.722767	-0.394191	0.00578235	-0.41192	-0.171377	-0.103114	-0.671037	1.37048	-0.025431	-0.446209	-0.73437	-0.466897	-0.268382	-0.325167	0.0351486	0.57408	-0.24028
CGGA_1159	2.47837	-0.659712	-0.667387	0.255153	-0.842461	0.448176	0.0336796	-0.6247	-0.534628	-0.898063	0.0716981	0.109317	-0.0594607	0.256455	-0.919866	-0.455823	1.18066	-0.0943856	-0.276176	-0.0456659	-0.264392	0.294196	-0.0350229	-0.318013	-0.630667	-1.01841	-0.0730245	-0.176111	-0.516929	0.081488	1.40293	0.329821	1.77632	0.38112	-0.908589	-0.0983415	-0.428481	-0.11503	0.246193	0.482646	-0.0869202	-0.270019	-0.181869	0.622529	0.285831	-0.311823	0.269686	-0.199431	-0.413821
CGGA_1161	1.80588	-0.556304	-0.593937	-0.224275	-0.795671	0.786791	0.633576	-0.666603	-0.634191	-1.03645	0.849589	-0.134411	-0.325409	-0.545419	0.153525	-0.502781	1.2182	-0.476275	-0.73642	0.311589	-0.555963	0.863816	0.89366	0.563237	-0.662904	-1.02339	2.25303	-0.281494	-0.350155	1.35673	0.682234	-0.43933	2.5189	1.33326	0.0804249	-0.0968965	-0.41495	-0.0197046	-0.290864	-0.541776	0.220526	-0.138845	-0.505566	-0.684782	0.0968946	-0.421243	0.990551	0.216351	-1.01968
CGGA_1162	-0.710372	-1.00687	0.873601	-0.567865	-1.21564	1.82994	-1.52591	-0.838931	-1.26476	-0.914208	-0.846701	-1.07417	-1.67946	0.369603	0.407168	-0.772788	-0.907549	-0.592964	-1.36732	3.69079	-1.10023	1.67393	0.23815	-0.77469	-1.08982	-1.17044	-1.2303	1.25565	-0.416865	-0.466559	0.0925756	-0.695713	-0.347704	2.77506	3.20892	-0.755846	0.378917	0.254355	-0.619778	-0.439334	1.15226	1.54125	-0.989186	-0.394268	0.311022	-0.423911	2.57415	0.980448	-1.50344
CGGA_1164	0.720154	-0.26824	-0.457319	-0.0644657	-0.623346	0.196946	0.705536	-0.434039	0.741988	-0.552107	0.753854	-0.678111	1.07868	-0.240412	0.721466	0.0929966	0.416193	-0.28533	-0.417493	-0.506956	0.137329	0.622573	0.123762	1.16197	-0.222047	-0.453655	0.758529	0.310833	-0.25009	1.68673	-0.0515632	-0.695713	0.428825	-0.182389	-0.438016	0.0678409	-0.114243	-0.11503	0.294346	-0.0295649	-0.142004	-0.379412	0.038265	-0.176383	-0.243191	1.22005	1.62578	0.423457	-0.475251
CGGA_1169	-0.735377	-0.249774	-0.164987	-0.272218	0.218878	0.562868	0.092493	-0.693317	0.478699	0.351994	1.03633	0.108535	0.469576	-0.34864	-0.386847	-0.496911	-0.827474	-0.497491	1.06903	-0.573696	0.506652	-0.554715	-0.216006	0.376232	0.76683	-0.391846	1.26053	0.488894	-0.45022	1.00315	-0.470876	-0.695713	-0.531346	-0.376314	-0.134578	0.887192	-0.348794	-0.0554515	-0.332027	1.57536	-0.240216	-0.0541388	-0.404892	0.477272	-0.369148	5.53813	-0.19172	0.406198	0.558312
CGGA_1172	-0.0852572	-0.246081	0.108249	-0.336142	0.0522592	1.73163	0.0751949	-0.544036	1.24865	-0.621298	1.52046	0.691295	0.0921013	-0.665946	0.333648	1.22439	1.18942	-0.17925	0.0875395	-0.028981	-0.559203	1.35928	2.65178	0.352957	-0.0216582	-0.739272	0.0189446	-0.415948	-0.45022	0.343136	0.236714	-0.695713	0.0292447	0.21401	0.172917	0.00136791	0.0526498	-0.0197046	-0.469107	0.414352	0.771366	-0.105931	-0.256531	0.695158	0.159873	0.608904	0.278632	0.446992	-0.172707
CGGA_1178	1.0689	-0.0614243	-0.394152	0.37501	0.175512	-0.655052	-0.151756	-0.00714717	-0.065577	0.0221818	0.610434	-0.296896	2.60574	-0.151861	0.140659	0.591923	-0.203138	0.25568	0.510717	-0.532475	0.655678	-0.165361	-0.748771	1.30484	0.641369	0.877726	0.264195	0.00195067	-0.516929	-0.0516932	-0.117081	0.522109	0.280544	-0.0980573	-0.481828	-0.682148	-0.658522	-0.0197046	0.935863	-0.610071	-0.384118	-0.388608	0.249246	-0.176383	-0.205403	0.0884931	0.245401	-0.367313	0.0584241
CGGA_1181	-0.406369	-0.157446	0.0112942	-0.65576	-0.300379	0.240638	0.302837	-0.751982	-0.381965	-0.97648	1.37813	-0.542968	-0.559901	-0.872563	0.337324	0.712253	-0.0917835	-0.476275	-0.41981	-0.463772	-0.730906	0.543762	1.24361	0.196451	-0.353607	-0.576774	0.655064	-0.644884	-0.516929	1.12572	-0.654326	-0.695713	-0.160526	0.0441801	0.523412	0.241249	1.0961	-0.103114	-0.696279	-0.0637123	0.102031	0.0339559	-0.599496	0.913043	-0.0794459	-0.0689645	-0.427535	0.150453	-0.662613
CGGA_1183	-0.524812	1.45645	0.985246	3.32349	1.23114	0.74856	1.71574	-0.696983	1.38583	-0.628217	0.302117	-0.255494	0.10497	3.34588	0.495392	1.60592	-0.294474	-0.56114	1.10378	2.0429	-0.442574	1.68716	-0.151761	0.10977	-0.0268858	-0.433717	1.23753	0.496162	-0.516929	1.96724	0.0139544	0.842588	-0.75082	-0.277992	-0.118351	1.36406	2.60114	0.552245	-0.599585	0.789973	-0.209045	0.6027	0.197705	0.332016	0.210256	6.77377	-0.970101	0.927103	0.181284
CGGA_1184	4.40636	-0.552611	-0.727616	0.902381	-0.527483	0.0549463	0.415621	-0.311471	-0.143015	-0.672038	-0.222787	0.0999424	0.591112	-0.242871	-1.23968	-0.995838	1.29076	0.520881	-0.191232	-0.00248129	-0.0538124	-0.304658	-0.244995	0.597748	-0.406754	-0.513968	3.86248	0.140039	-0.516929	0.588284	2.14983	1.35535	2.30508	0.519859	-0.416922	-0.29487	-0.484112	-0.0911983	0.630249	-0.0978597	-0.239362	-0.417167	0.568609	-0.539525	0.222852	-0.319829	0.550874	-0.0472395	0.128301
CGGA_1185	-0.665627	-0.630167	-0.104757	1.17406	-0.587968	-0.649591	-0.113008	0.18718	0.118061	-0.33992	-0.544936	-0.824192	-0.877323	-0.410133	1.08171	1.76147	-1.07896	1.91054	0.628866	-0.251774	-0.163962	0.947668	-0.743287	-0.614171	0.278054	0.736164	-0.643999	0.888624	0.150169	-0.454773	-0.719843	1.61174	-0.526631	-0.724135	0.835775	1.89296	-0.100711	0.0279579	-0.524249	-0.575924	0.26771	-0.449113	1.45251	-0.466897	0.00872433	1.26008	-1.06213	0.112797	0.708816
CGGA_1191	-0.295822	-0.718802	0.318317	-0.65576	-0.763717	-0.589514	0.115326	0.624024	-0.981554	-0.944191	-0.0760904	-1.189	1.36751	-1.01277	1.3372	-0.637784	-0.408331	-0.61418	-0.773487	-0.926044	0.347908	-0.410817	0.296388	-0.47773	-0.0591223	0.086175	-0.666991	-0.82658	-0.516929	-1.15014	-0.772257	-0.695713	-0.14096	-0.412456	-0.618132	-0.780412	-0.721671	-0.11503	-0.966555	-0.0978597	-0.581609	-0.0478463	-0.733407	-0.684782	1.07936	-0.5787	-1.27494	0.0547448	-0.103598
CGGA_1192	-0.632726	-0.25716	0.578331	-0.64777	0.240561	1.85725	0.830774	-0.198332	0.312761	0.559568	0.982089	0.0101068	-0.191005	-0.144482	-0.0321132	0.562575	-0.35453	0.287504	0.350867	-0.128109	0.12761	0.3461	0.15484	-0.18398	0.435752	-0.471101	0.923307	0.132771	0.116814	0.431531	-0.0384597	0.00934153	-0.573308	-0.298589	0.283258	0.257144	-0.524708	-0.0316202	1.5568	0.789973	0.0738484	0.0208869	-0.253641	0.259387	-0.15502	2.10075	-0.313142	0.0170891	0.41088
CGGA_1195	0.104251	0.126925	1.20413	1.00626	-0.395101	3.40832	-0.34757	-0.751458	-0.472678	-0.71586	1.49425	3.33715	-0.592787	1.49616	2.31133	1.40928	0.336118	0.987635	-0.544909	1.92022	-0.841055	3.62793	3.3846	-0.74981	-0.733476	-0.965073	-0.379588	1.87341	-0.516929	-0.164838	0.538096	6.9317	-0.445536	1.18674	1.17004	3.59813	1.2224	0.194777	-0.83297	1.95099	2.27935	0.749363	-0.821075	1.71196	0.0968946	-0.576032	0.844844	1.35544	-0.516716
CGGA_1198	-1.10913	-1.0401	-0.69236	-0.727674	-1.21108	-0.813436	-2.06631	0.388841	-1.49928	-1.28323	-2.0625	-1.33743	-1.54362	-0.776634	-1.29482	-1.42433	-2.0824	-0.56114	-1.3596	-0.990821	-1.05487	-1.26257	-1.51501	-1.35176	-1.21267	-1.26514	-1.25713	-0.764803	-0.516929	-1.81134	-0.863982	-0.695713	-1.13201	-1.26355	-1.2818	-0.885902	-1.42984	-0.150776	-0.831805	-0.780808	-0.584812	-0.841667	-1.0889	-0.830039	-0.205403	-0.834903	-1.15351	-2.01318	-1.65855
CGGA_120	-0.536656	-0.127901	0.35798	-0.288199	0.258821	0.0877154	0.382409	0.228036	0.160099	-0.404498	0.280276	1.72714	-0.155259	2.21686	-0.193857	0.552303	1.14813	0.489057	0.226539	0.2792	-0.445814	-0.443438	-0.14915	-0.480137	-0.657676	0.0238677	0.451965	3.73034	0.683849	0.265349	0.551199	1.03488	-0.53276	0.385783	-0.676548	0.0187087	-0.112739	-0.0911983	0.535497	1.0973	-0.149904	0.0683226	0.172657	-0.830039	-0.129829	-0.733489	1.71333	0.475234	0.830909
CGGA_1204	0.139784	0.570101	-0.551336	0.167258	0.103614	-1.11382	0.297302	0.825685	0.520737	1.16153	-0.481963	-0.899966	3.26346	-0.921758	0.905266	-0.124183	-0.238171	-0.529316	0.269011	-0.619825	1.6697	-0.912042	0.0819765	3.46061	1.17719	0.980409	1.47129	-0.147039	-0.516929	1.5017	-0.536394	-0.11885	-0.389902	-0.483187	-0.264391	-0.304986	0.162408	0.15903	-0.438817	-0.0637123	-0.477633	-0.351822	0.821497	-0.103755	0.0842988	-0.517318	0.168713	-0.483418	-0.0544539
CGGA_1205	-0.864348	-1.00317	-0.871579	-0.743655	-1.16657	-0.928128	-1.49755	2.12469	-1.35326	-0.526736	-1.7611	-1.31399	-1.08465	-0.0534717	0.335486	-1.57107	-1.54565	-0.529316	-1.4152	-0.851452	-0.99008	-1.29682	-1.52389	-1.36139	-1.03319	-0.786625	-1.22264	-0.623081	-0.516929	-1.70998	-0.850878	-0.695713	-1.07732	-1.22119	-1.12035	-0.955265	-1.20731	-0.150776	-0.529298	-0.780808	-0.553427	-0.729855	-1.04362	-0.176383	-0.343957	-0.760177	-1.27621	-1.88296	-0.9928
CGGA_1207	1.21761	-0.611701	-0.701174	-0.192313	-0.974843	0.672099	0.280004	-0.738363	-0.519141	-1.03414	1.00757	-0.790601	-0.722902	-0.151861	-0.0633592	-0.075758	-0.469638	-0.338371	-0.866925	-0.0849247	-0.614277	0.878498	0.726518	0.303998	-0.358835	-0.870864	-0.904578	-0.405047	-0.11667	-0.620955	0.944305	1.61174	1.39159	1.20695	0.0942176	-0.333887	-0.14281	-0.0911983	-0.34756	0.585089	0.189568	0.447808	-0.651037	-0.394268	-0.444723	-0.653426	-0.0741316	2.24192	-0.685649
CGGA_1208	-0.398473	0.451921	0.507819	-0.408056	1.80518	-0.829821	-0.528162	0.0326611	0.312761	2.69297	-0.983934	1.0897	-0.575629	0.288431	-0.787531	0.524422	0.0946415	-0.327763	1.50688	-0.351884	-0.225515	-0.743614	-1.01515	-0.69122	-0.0138169	1.48684	-0.448565	-0.00531714	-0.11667	-0.365199	0.85258	-0.695713	-0.742805	-0.45404	-0.511848	-0.151809	-0.246554	-0.0673671	-0.799962	-0.0295649	-0.368746	-0.609329	0.821979	-0.830039	-0.0290629	-0.298479	-0.911307	-0.469297	2.08869
CGGA_1211	-0.341883	0.149084	-0.723209	1.39779	-0.498953	0.1751	-0.1137	-0.569178	-0.0832771	0.151339	-0.184566	-0.628116	-0.14811	-0.314204	-0.219589	0.505345	-0.817465	-0.338371	0.489094	-0.205645	1.56603	-0.505629	0.165025	-0.151073	2.22357	-0.579266	0.624407	-0.710295	-0.18338	1.09508	0.289128	3.40642	-0.523095	-0.629699	-0.361751	0.070731	-0.284142	-0.0911983	0.0943569	-0.234449	-0.264983	-0.531883	0.0893245	-0.249012	0.562937	-0.0796396	0.38983	-0.677973	-0.072883
CGGA_1212	-0.38268	0.765838	-0.477885	-0.272218	1.66253	-0.431129	-0.452742	-0.451324	-0.204965	1.20535	0.489947	0.128065	1.63775	-0.269928	-0.366629	1.46798	-0.179366	0.457233	1.44433	-0.675769	2.38243	-0.288529	0.588365	0.444453	1.06131	0.29453	-0.410244	-0.29603	-0.45022	-0.823673	-0.52329	-0.0547543	-0.484198	-0.604827	-0.370676	0.408876	0.0105508	-0.11503	-0.293971	2.49734	-0.293592	-0.393449	0.277666	-0.466897	-0.167616	2.2929	0.229424	-0.0362565	0.417791
CGGA_1223	0.133204	-0.353182	0.707604	0.734581	-0.269566	0.994329	1.31374	-0.184713	1.89249	-0.547494	1.63076	1.65058	1.26599	0.893526	2.18819	0.120878	0.637651	-0.423235	0.479828	0.610937	-0.345384	1.10214	-0.557864	1.28236	-0.493008	0.378271	0.988451	0.605179	2.58508	0.435067	-0.74605	-0.695713	-0.395324	-0.503395	-0.186503	3.23253	1.17729	-0.0792827	4.66032	-0.780808	0.0313611	0.0358921	2.97322	-0.612154	0.00872433	-0.333173	0.97777	-0.0331186	0.124462
CGGA_1226	0.528013	-0.0983557	-0.602751	0.670657	-0.250165	0.961559	-0.420222	-0.582272	0.277361	0.458088	0.550372	1.43732	0.0549257	0.908284	-0.230617	1.09379	-0.793692	-0.423235	0.566316	-0.0172033	-0.163962	-0.186816	0.102086	0.334497	-0.324856	-0.503501	2.36032	1.11756	0.316944	-0.236733	0.249818	-0.311138	-0.0459564	-0.327347	-0.225447	1.44643	0.207514	-0.0911983	-0.626379	0.619236	0.152845	-0.349886	0.148573	0.186759	0.122086	0.542185	2.2444	0.456406	0.838588
CGGA_1228	2.05987	-0.700336	-0.790784	0.239172	-0.473846	1.0981	0.378949	-0.467038	-0.0987646	-0.821953	0.568573	0.211651	0.35233	1.39285	-0.0909292	0.194249	-0.00169892	-0.0413454	0.564	0.156517	0.0919733	0.169866	0.120106	0.0800743	-0.0765474	-0.749241	-0.145833	0.86682	0.817268	0.0920954	1.57327	0.97078	1.22492	0.101308	-0.352015	-0.487064	-0.61943	-0.126945	-0.446584	0.107025	-2.40308e-05	-0.372151	-0.08553	1.13093	-0.293574	-0.341179	-0.0159766	0.337163	0.0330841
CGGA_1232	-0.198436	-0.157446	1.22176	-0.639779	-0.183974	2.09756	0.820396	-0.605843	-0.0810646	-0.662813	1.2591	-0.546092	0.276549	-0.690543	0.934674	0.157564	-0.103044	-0.104994	-0.0352436	0.315515	-0.455533	0.933865	-0.0431188	-0.497795	-0.145377	0.114587	2.00394	-0.107066	0.0834596	1.09744	-0.615015	-0.375234	-0.593581	-0.462978	0.1932	1.41753	0.0316003	-0.0673671	-0.599197	0.789973	0.0828156	0.384883	-0.644775	-0.176383	-0.419531	0.640929	0.0613503	0.026503	-0.0774903
CGGA_1235	-0.420845	-0.534145	-0.24872	0.143286	-0.743175	3.16802	0.648799	-0.661365	0.956601	-0.102363	1.45203	0.145251	-0.201014	1.02635	0.217855	0.371809	0.901649	-0.242898	-0.261504	0.625659	0.260437	0.494676	-0.00211679	-0.322829	0.0166771	-0.743259	0.754697	0.706928	-0.45022	1.11629	0.197404	5.13701	-0.731725	-0.272551	-0.0339729	0.632861	0.187968	-0.0554515	0.424047	1.50707	0.308276	-0.0652717	-0.49256	1.34881	0.159873	0.985201	-0.357877	1.52646	0.162855
CGGA_1236	-0.29977	-0.700336	-0.780501	-0.240256	0.156111	1.0981	-0.672773	-0.746744	-0.291253	0.264352	0.365455	0.180404	-0.000837678	1.48632	-0.895972	1.78348	-0.263194	-0.264114	0.486005	0.0338331	0.895414	-0.615691	-0.693667	-0.471309	0.611746	-0.72033	-0.659327	0.0346558	-0.45022	-1.05939	0.105679	-0.695713	-0.475004	-0.546533	-0.696831	-0.436487	-0.667544	-0.103114	-0.0862155	-0.200302	-0.317718	-0.736631	0.0647581	0.477272	-0.369148	0.000423615	0.285023	2.51178	0.681941
CGGA_1238	-0.456378	-0.364261	-0.319232	0.19922	0.120733	0.732175	0.475818	1.09125	0.434449	-0.277647	0.46847	0.63505	0.127847	0.38928	-0.0174093	0.145824	-0.33326	0.25568	0.55705	0.246812	0.095213	0.315237	-0.545328	-0.363761	0.423554	-0.0185012	1.83916	0.557938	6.28748	0.287742	0.970512	0.778492	-0.668075	-0.585395	-0.3796	0.196452	-0.735203	-0.0554515	0.567729	5.63891	1.62261	-0.36005	0.886044	-0.176383	0.0213201	0.875781	0.557265	-0.0550844	0.554473
CGGA_1239	-0.270818	-0.0171067	-0.430877	-0.192313	-0.382548	0.306176	0.408702	-0.39685	0.653487	-0.199231	0.839397	-0.430478	1.01434	-0.156781	1.90881	0.305774	-0.278208	-0.61418	-0.295482	-0.380347	-0.0505727	-0.143261	0.499309	1.61303	0.35124	-0.307607	0.72404	0.463457	-0.45022	-0.697563	-0.26122	-0.247042	-0.721352	-0.209593	-0.270882	0.60396	0.586405	-0.150776	0.434144	-0.0978597	0.119325	-0.168856	-0.0946822	0.913043	-0.444723	0.502153	0.599443	0.727841	-0.140456
CGGA_1248	0.909663	-0.212843	-0.779032	0.89439	-0.0618633	0.715791	-0.106781	-0.313043	0.438874	0.116743	0.0334769	0.478814	-0.162408	-0.25763	-1.19005	-0.361907	-0.967605	0.966419	1.042	-0.635529	0.454818	-0.495083	-0.40378	-0.319618	-0.248185	-0.469606	-0.437068	-0.0961648	-0.0166053	0.195812	1.71741	1.16307	0.636276	-0.457149	-0.442073	0.621301	-0.705132	-0.126945	-0.354938	-0.268597	-0.34526	-0.679515	0.203486	2.29298	-0.180212	0.00309239	-0.240928	-0.373589	0.817087
CGGA_1255	-0.648519	-0.0134136	0.944114	-0.751646	0.299905	3.57217	-0.199498	-0.79179	1.86152	-0.443707	0.248607	-0.432821	-0.406909	0.0498371	0.886886	4.60535	0.0383387	-0.465667	-0.724065	-0.506956	-0.708228	0.359825	-1.36354	-0.529096	-0.961745	-0.369416	-0.866257	0.477992	3.85257	-1.55558	-0.352944	2.12451	-0.741862	-0.795643	-0.100502	5.01141	0.360874	-0.0197046	-0.885006	-0.405186	0.320873	0.0746151	-0.664043	-0.830039	1.5706	-0.173047	-1.20783	1.00555	1.45212
CGGA_1256	-0.620882	-0.38642	3.40617	0.0633818	-0.760293	1.18002	-0.923941	-0.657699	-1.00147	-0.667426	0.0578657	-0.711702	-1.45212	1.89956	1.41072	-0.150597	0.672684	-0.221682	-1.10631	1.45696	-0.970642	2.02275	0.159541	-0.658314	-0.99311	-0.922704	-0.977386	1.35376	-0.283445	-0.335735	-0.248116	0.265725	-0.470289	3.26512	3.97401	0.0288241	0.819453	-0.103114	-0.507551	0.892415	1.7774	2.37476	-0.189576	0.0415019	-0.318765	-0.744164	5.53175	2.48511	-1.08264
CGGA_1257	1.21103	-0.168525	-0.921525	1.3019	0.0282935	-0.0925149	-0.643713	-0.729982	0.137974	-0.309937	-0.26938	0.189778	-0.331128	0.00556191	-1.34077	-0.20049	-0.943833	0.573921	1.00571	-0.728768	0.918092	-0.679769	-0.779066	0.863408	-0.319628	-0.6655	3.39497	0.0237541	-0.45022	-0.748243	2.045	-0.695713	1.20983	-0.281101	-0.873702	0.125643	-1.12462	-0.11503	-0.44969	-0.200302	-0.405255	-0.504777	0.527665	0.477272	-0.0290629	0.1392	-0.391747	0.43444	1.32312
CGGA_1260	-0.62483	-0.526759	2.21774	-0.543894	-0.382548	1.7371	1.08886	-0.721078	0.0384108	-0.865774	2.38535	-0.200811	-1.17187	-0.309284	1.09458	1.53695	2.20537	-0.168642	-0.969631	0.383236	-0.510607	1.62616	-0.0640116	-0.510636	-0.08526	-0.547365	-0.762792	-0.150673	-0.38351	-0.371092	0.393957	0.265725	-0.163355	0.30728	2.83733	0.540377	-0.0285411	-0.0435359	-0.544442	-0.234449	0.648815	0.345676	-0.575411	-0.249012	-0.180212	-0.626738	0.217921	2.39254	0.0745495
CGGA_1262	-0.893301	-0.87022	-0.673263	-0.767627	-1.17684	-0.917205	-1.23392	0.444363	-1.02359	-0.49906	-1.00869	-1.20853	-0.947385	0.261374	-0.236131	-1.34949	-1.07896	-0.582356	-1.38354	-0.778823	-0.860493	-1.22527	-1.45103	-1.26588	-1.13425	-0.0374426	-0.896914	-0.325101	-0.18338	-1.40943	-0.601911	-0.695713	-1.06011	-1.09022	-1.09033	-0.267414	-1.03741	-0.103114	-0.790254	-0.780808	-0.48724	-0.747764	-0.886103	-0.830039	-0.356552	-0.602719	-1.1778	-1.67899	-0.442232
CGGA_1264	-0.436638	-0.0725037	0.0127632	0.0234295	-0.464716	-0.152592	0.659178	-0.245473	0.359224	0.356607	0.634095	-0.335174	1.25169	0.48275	1.03576	0.842854	-0.340767	-0.592964	-0.395871	-0.0329068	0.176205	0.0443978	0.183568	5.67095	0.100318	0.669869	1.19921	0.100066	-0.516929	1.74684	-0.641222	-0.695713	-0.411825	-0.141195	0.0568963	0.361189	1.12617	-0.150776	0.476083	-0.0637123	-0.00621565	-0.327136	-0.115395	-0.103755	0.0591073	1.68976	0.636509	1.43075	0.288787
CGGA_1269	-0.580085	-0.434431	-0.135607	0.0713723	-0.419067	-0.436591	0.161685	0.975489	0.341524	0.642598	0.0655099	-0.828098	2.06098	-0.99801	1.10561	-0.320819	-0.193129	-0.370195	-0.407454	-0.686565	1.0088	-0.621921	0.25173	5.92458	1.12579	1.75651	1.29118	-0.328735	-0.516929	1.56887	-0.811568	0.458013	-0.517909	-0.087953	-0.297656	-0.312211	-0.207462	-0.0554515	-0.318436	0.346057	-0.416143	0.154481	0.109074	-0.612154	0.651108	-0.197066	0.0715753	0.694892	0.209696
CGGA_1273	0.443787	-0.253467	-0.0768462	0.183239	-0.351734	-0.786129	1.12761	0.351128	-0.125315	-0.28226	-0.173281	-0.592963	2.79305	-0.218274	0.668164	-0.314949	1.98266	-0.476275	-0.0028103	-0.718954	0.4289	-0.498702	-0.152022	0.479767	0.324231	0.767069	-0.0806885	0.0818966	-0.45022	-0.240268	0.0270579	0.393917	1.1707	-0.123318	-0.331732	-0.469723	0.0331038	0.242439	0.928873	-0.439334	-0.400558	-0.210967	0.582578	-0.32164	0.474767	-0.621401	-0.293331	-0.164914	0.579045
CGGA_1282	-0.674839	0.141698	0.380015	6.0003	1.82915	0.67756	-0.521934	-0.625747	1.67567	-0.153103	1.65988	0.377261	1.00862	1.1026	0.302402	1.19944	-0.340767	0.701218	0.438128	-0.782749	0.00774158	2.11999	-0.60879	-0.545148	-0.453802	0.262629	-0.651663	5.89251	0.883978	-0.441808	-0.392255	-0.0547543	-0.739976	-0.375537	-0.257089	8.41309	0.780361	-0.150776	1.23682	1.67781	1.81327	0.566881	0.997315	3.01927	-0.117233	-0.597382	2.8956	2.05207	0.270358
CGGA_1286	-0.647203	-0.0503449	-0.0665632	-0.424037	-0.730621	0.972482	0.876441	-0.65508	-0.720479	0.114437	0.384747	-0.400793	0.541068	-0.673325	1.16994	0.424636	0.407435	-0.465667	-1.07929	0.13885	-0.607798	0.406766	2.30235	1.80325	-0.506077	-0.843948	-0.498381	-0.368708	-0.45022	-0.823673	-0.667429	-0.311138	-0.0735381	0.681917	1.35746	-0.0954514	1.92756	-0.150776	-0.288146	0.17532	0.114628	1.33311	-0.524834	0.622529	-0.0542544	-0.581369	1.38869	2.09914	-0.718668
CGGA_1291	-0.77749	-0.76312	-0.388276	-0.551884	-1.26814	1.60056	-1.55843	-0.778171	-1.14085	-1.18175	-0.824861	-1.27806	-0.669998	-0.572476	2.08526	-0.570283	0.0345851	-0.274722	-1.44995	1.44322	-0.928526	0.051532	0.0804096	-0.671958	-1.08982	-1.25567	-1.31844	-0.1107	-0.516929	-0.771815	-0.601911	-0.695713	-0.255294	4.1236	2.62639	-0.815093	1.12016	0.385426	-0.796079	-0.780808	0.227998	1.06157	-0.876951	5.56126	-0.444723	-0.805546	0.635231	0.707444	-1.68696
CGGA_1295	-0.626146	-0.13898	0.537199	-0.527913	0.212031	-0.726052	1.06534	-0.385326	1.04289	0.204386	2.82107	-0.00082965	-0.23676	-0.459328	0.31343	1.9449	-0.158096	-0.391411	0.774816	-0.0505733	-0.189879	0.374507	0.138648	-0.261029	0.0428148	-0.126168	-0.153497	-0.357806	-0.18338	-0.209625	0.0663685	-0.375234	-0.51508	-0.456371	-0.215711	0.216682	-0.451035	-0.0911983	0.880332	0.585089	0.0375527	0.130279	-0.313371	1.20356	0.298427	1.69243	0.652486	0.432871	0.491507
CGGA_1300	-0.831447	-0.15006	-0.667387	-0.527913	1.06567	0.81956	-0.105397	-0.523608	0.0140732	0.677194	0.72437	0.731135	0.0792328	-0.405214	-0.320679	0.897149	-0.664821	0.0965593	0.954744	-0.00738864	0.43538	-0.738316	0.0686574	-0.107733	0.393932	-0.746748	0.547766	0.16911	-0.283445	-0.316877	-0.444669	1.29126	-0.341339	-0.214257	-0.39745	-0.06366	-0.338269	-0.103114	-0.653562	0.17532	-0.326899	-0.592872	-0.282061	1.5667	-0.255786	0.640929	-0.456293	1.22364	0.681941
CGGA_1303	-0.424793	-0.667098	-1.13894	-0.495951	-0.400807	-0.906282	-1.44427	2.14145	-1.27582	-0.974174	-1.35668	-1.29524	0.310865	0.822194	-0.978682	-0.945945	-1.59194	-0.402019	-1.01442	-0.818082	0.283114	-1.26606	-1.46304	-1.12944	-0.859808	-0.72681	-0.613342	0.027388	0.483719	-1.55912	-0.732947	0.329821	-0.864683	-0.954591	-1.07248	-0.702378	-0.878039	-0.103114	0.188721	-0.780808	-0.510939	-0.733727	-0.751711	-0.830039	-0.444723	-0.458605	-0.7656	-1.55661	-0.760901
CGGA_1305	-0.536656	-0.489828	0.553358	-0.639779	-0.48754	1.30017	0.409394	-0.744125	-0.061152	-0.840404	1.0305	-0.503909	-0.172417	-0.926677	1.69744	2.61111	0.621386	-0.571748	-0.614409	-0.258645	-0.462012	2.32078	1.07073	-0.533911	-0.522631	-0.954107	-0.256962	-0.375975	-0.283445	0.52464	-0.510187	-0.695713	-0.463453	0.472836	2.39921	-0.00441235	0.221046	0.00412662	-0.583663	2.29246	0.205153	0.410537	-0.942461	0.0415019	-0.0164672	0.993207	0.398138	0.991431	-0.806206
CGGA_1309	-0.648519	-0.659712	0.0289223	-0.711694	-1.12549	1.34387	-0.357257	-0.802266	-1.39529	-0.937272	-0.408796	-1.23744	-0.973122	-1.07426	1.4824	-0.881378	-0.0392342	-0.61418	-1.4152	-0.857341	-0.841055	0.629837	3.90013	-0.0154346	-0.971329	-1.00345	-0.352764	-0.775705	-0.516929	0.930076	-0.628118	-0.695713	-0.555627	2.2201	2.26291	-0.468278	2.2854	-0.0673671	-0.94209	-0.371039	0.154126	0.684986	-0.983887	-0.684782	-0.444723	-0.84024	-1.12284	1.10754	-1.5019
CGGA_1311	-0.380048	-0.356875	-1.00085	0.255153	0.275939	0.202407	-1.56951	-0.770314	-0.370903	-0.162328	-1.16084	-0.396887	-0.577059	-0.673325	-0.373981	0.404092	-1.37048	-0.17925	0.597205	-0.798453	0.189164	-0.718697	-0.629944	0.429203	0.249303	-0.588737	-0.655495	-0.583108	0.550429	-1.67698	-0.536394	-0.247042	-0.290891	-0.808467	-0.932118	0.0909619	-0.999825	-0.150776	-0.47532	0.209467	-0.496848	-0.759381	-0.506048	-0.612154	-0.192808	-0.549344	-1.03401	0.103383	0.231964
CGGA_1317	-0.573505	-0.726188	-1.00967	-0.687722	-1.10494	-1.08651	-1.29758	0.708879	-1.42627	-0.616685	-1.62823	-1.31868	-0.391181	0.0203203	0.309754	-1.0428	-0.387061	-0.592964	-1.42987	-0.757231	0.399743	-1.22178	-1.32776	-1.20729	-1.05497	-0.951615	-1.04636	-0.299663	-0.516929	-1.56855	-0.654326	-0.247042	-0.964401	-0.936326	-0.949967	-0.796308	-0.569814	-0.126945	-0.464835	-0.0637123	-0.565169	-0.61901	-0.893329	-0.612154	-0.331361	-0.714808	-0.636509	-1.50954	-1.17018
CGGA_1318	-0.730113	-0.578463	0.330069	-0.551884	-0.163432	2.50717	0.99476	-0.730506	0.75305	-0.019333	1.45967	-0.400012	0.0849521	-0.599533	0.668164	3.26412	2.01144	-0.0413454	0.539289	-0.0535177	-0.102408	1.76853	-0.530181	-0.0354995	0.169147	-0.056384	-0.356596	-0.274226	-0.38351	0.257099	-0.575704	0.714396	-0.694007	-0.678277	0.147766	0.291826	0.921693	-0.103114	0.00504154	2.59979	0.126797	0.358745	-0.942461	1.49407	0.0842988	1.36417	-0.277354	1.43232	0.185124
CGGA_1319	-0.305034	-0.356875	-0.469071	-0.671741	-0.613075	0.967021	0.0129219	-0.69384	-1.01253	-0.646668	0.558381	-1.03355	-0.408339	-0.62413	2.87744	1.35939	0.61513	-0.539924	-0.922525	0.189887	-0.740625	0.922517	1.52671	0.25825	-0.775296	-1.00096	-0.896914	0.259958	-0.216735	0.501068	-0.235013	-0.182946	-0.000458554	1.79611	2.56472	-0.313656	0.962289	0.0160422	-0.450855	-0.439334	0.00723511	3.06645	-0.873579	-0.394268	0.0465116	0.147206	1.14265	1.17343	-1.34756
CGGA_1321	1.03074	0.248799	-0.442629	-0.583846	0.168664	-0.906282	0.920032	-0.265377	1.05616	-0.5498	-0.982113	-0.0445756	2.1625	0.0375385	1.89411	1.13634	0.429956	-0.497491	0.882155	-0.751342	-0.364822	-0.151533	0.183045	0.989415	0.319875	0.687315	0.582255	0.154575	-0.350155	0.370244	-0.313634	0.393917	0.12967	-0.255063	0.221597	-0.763071	0.548816	0.0160422	-0.726568	0.209467	-0.369386	-0.341173	-0.381289	3.60029	1.02898	-0.127678	0.23901	-0.0158597	-0.124331
CGGA_1325	-0.895933	4.08596	-0.690891	-0.64777	-0.973702	-1.03736	-1.52522	1.19601	-1.12094	-0.939578	-1.39854	-1.12807	-0.602796	0.733643	0.36857	-1.54025	-0.868763	-0.00952122	-1.36115	-0.755268	-1.03544	-1.20421	-1.50169	-1.24742	-1.0541	-0.161559	-1.18432	-0.408681	-0.516929	-1.4389	-0.549497	-0.695713	-1.08864	-1.03348	-1.02948	-0.758736	-0.556282	-0.150776	-0.481922	-0.780808	-0.510299	-0.711945	-1.0889	0.695158	-0.444723	-0.394555	-0.954124	-1.3495	-0.798527
CGGA_1326	-0.161587	-0.260854	0.388829	0.446924	-0.136043	4.08009	0.640496	-0.536702	-0.127527	-0.7666	0.967893	1.17484	-0.731481	-0.201056	0.682868	-0.141792	0.488761	0.648178	-0.785842	1.17037	-0.828096	1.19253	0.0702244	-0.0619852	-0.897272	-0.646558	-0.111345	-0.0670935	-0.150025	0.570605	0.302232	-0.375234	0.0858224	0.251318	1.37856	2.52156	-0.0510942	-0.0316202	-0.205432	-0.575924	0.881961	1.13175	-0.100462	-0.466897	-0.318765	-0.351855	0.753458	-0.119413	-0.852279
CGGA_1334	-0.327407	-0.32733	0.650312	3.45933	-0.262719	1.22371	-0.396696	-0.367517	-0.211602	-0.104669	1.69373	-0.600775	-0.549892	8.48918	-0.0210853	-0.0258653	-0.56723	2.48337	0.896827	3.07835	0.419181	1.37491	-0.336401	-0.805189	-0.330955	-0.349976	0.735536	2.97449	-0.283445	1.05501	-0.615015	0.97078	-0.606075	-0.368542	-0.168654	2.90306	-0.56831	-0.0792827	6.53633	0.311909	0.289488	-0.306322	0.34125	-0.249012	-0.369148	0.526172	3.51869	0.352853	0.0868355
CGGA_1335	0.901766	-0.349489	-0.422063	-0.0644657	-0.661006	0.235177	0.83285	-0.51156	0.412324	-0.773519	0.189274	-0.172689	0.475296	-0.870103	-0.195695	-0.564413	0.383663	-0.497491	-0.783526	-0.451994	-0.261152	-0.425809	1.00074	2.17244	-0.275194	-0.410788	0.494118	-0.474091	0.116814	1.09154	0.276025	0.265725	1.55024	0.514419	-0.218957	-0.117127	0.282691	0.00412662	-0.197666	-0.541776	-0.118092	-0.137877	-0.241117	-0.830039	-0.243191	-0.197066	0.568768	0.203799	-0.370052
CGGA_1337	-0.420845	-0.729881	-0.313356	-0.184323	-0.692961	1.2401	0.392095	-0.735744	-0.501441	-1.07796	0.0989989	0.278051	-0.851586	0.253995	-0.280243	1.12754	-0.155593	-0.264114	-0.605915	0.894581	-0.530046	0.561959	0.777444	-0.443218	-0.586233	-1.08221	-0.509877	-0.0198528	-0.516929	-0.470094	1.38982	0.714396	0.933073	0.871567	0.555054	-0.0853359	-0.410439	-0.138861	-0.303679	0.414352	0.234617	-0.153366	-0.659226	0.404644	1.60838	-0.330504	0.43073	2.07246	-0.386177
CGGA_1339	0.00818104	-0.0466518	-0.563088	-0.168342	0.134427	-0.436591	-0.750269	-0.495847	-0.233727	0.527279	-0.402608	-0.310958	1.50763	0.893526	-0.460367	-0.332559	-0.395819	-0.306547	0.34855	-0.475549	1.08008	-0.899506	-0.222274	0.209292	1.85764	0.816914	-0.310611	-0.408681	-0.216735	-0.12948	-0.732947	0.137533	-0.672083	-0.665064	-0.279807	-0.5203	-0.0631224	-0.126945	0.665975	-0.507629	-0.459912	-0.466054	0.350402	0.404644	-0.129829	0.288651	0.318894	0.415612	0.437756
CGGA_1345	-0.710372	-0.120514	0.3286	-0.47997	-0.938324	1.96648	0.104948	-0.35547	0.553925	-0.577477	0.573305	0.17806	-1.03746	-0.592153	0.324458	-0.0845626	0.526297	-0.603572	-1.08392	-0.434328	-0.290309	0.694199	3.00122	-0.349314	-0.273452	-0.783634	0.225875	-0.572206	-0.516929	1.93306	0.1843	7.05989	-0.619277	1.3865	2.63693	0.692109	0.908161	-0.150776	0.237262	11.2732	1.26008	0.493791	-0.471366	0.477272	-0.444723	0.849094	1.39891	1.28013	-0.81926
CGGA_135	0.250331	-0.131594	1.11158	0.0873532	0.694769	-0.868052	0.153382	0.303462	1.50751	1.85114	-0.19221	1.12172	-0.955964	0.433556	0.216017	0.286698	0.710219	-0.158034	1.03351	-0.102591	0.176205	-0.604602	-0.987471	-0.878225	0.0698238	0.208796	-0.149665	0.238155	4.95328	-0.521953	0.0663685	-0.311138	-0.594996	-0.564798	0.0885382	0.735461	-0.19393	-0.0673671	0.191827	0.380204	-0.304908	-0.538176	2.06186	-0.830039	0.462171	0.384727	-0.720866	1.46213	2.1171
CGGA_1350	-0.944626	-0.559997	-1.07136	-0.671741	-0.530907	-0.982744	-1.8352	0.529741	-1.35989	-1.08488	-1.74217	-1.31087	-0.06518	-0.284687	-0.197533	-0.862301	-1.48935	-0.423235	-1.23219	-0.825934	-0.474971	-1.28079	-1.48341	-1.10536	-0.827571	-0.792108	-1.146	-0.012585	0.150169	-1.33872	-0.850878	-0.695713	-1.12164	-1.13725	-1.14306	-0.62001	-0.927655	-0.126945	-0.205432	0.619236	-0.503467	-0.782615	-0.796027	0.11413	-0.167616	-0.544006	-0.581549	-1.35891	-1.37444
CGGA_1353	-0.752485	1.66327	-0.516079	1.90918	3.43371	-0.518514	-0.761339	0.00751904	1.77965	0.850172	-0.193666	0.573337	-0.295383	-0.0805288	0.219693	0.490671	-0.733636	2.791	2.4181	-0.497142	0.668637	-0.0380584	-0.429374	-0.645472	-0.0756762	0.732177	0.0381048	-0.0779953	1.08411	-0.480702	-0.405358	-0.695713	-0.845823	-0.615708	-0.475338	0.774477	-0.258582	-0.150776	-0.780934	0.141172	-0.184705	-0.401193	1.33835	-0.249012	0.462171	-0.146359	-0.609029	-0.594817	1.00215
CGGA_1354	-0.759065	-0.242388	0.0818065	0.327067	0.861388	-0.420206	0.351964	0.338557	0.396837	0.0406329	-0.59153	-0.0687922	-0.599936	-0.570016	-0.600055	0.274958	0.0245757	-0.423235	0.184067	-0.184053	-0.776261	-0.41105	-0.163774	0.25504	-0.6812	1.38466	0.00744843	-0.29603	2.68515	0.475139	-0.143288	-0.695713	-0.402632	0.232275	0.787907	1.04615	-0.613416	0.111367	0.808492	0.414352	-0.225484	-0.181441	3.60135	-0.830039	-0.293574	-0.693458	-0.298443	1.25345	-0.00454189
CGGA_1356	1.99276	-0.249774	-0.709988	0.670657	-0.416784	-0.223592	0.0329876	-0.345518	-0.348778	-0.132346	0.0585937	0.555369	0.795578	0.0916526	-0.919866	-0.521857	0.0183199	-0.136818	0.688327	-0.14872	1.17079	-0.613313	-0.333267	0.094521	-0.0251433	-0.298635	1.69355	0.310833	-0.45022	0.867611	1.61258	3.27823	2.54719	0.420371	-0.444507	-0.51163	-0.939683	-0.138861	0.717623	-0.541776	-0.343979	-0.517846	0.952518	0.695158	-0.243191	-0.293141	0.3828	0.158298	0.774854
CGGA_1359	-0.235285	-0.382727	1.57285	1.98908	-0.0310502	-0.152592	1.40369	0.359508	0.671187	-0.487528	0.940592	-0.780446	-0.980271	-0.614291	0.559722	1.01601	0.113409	0.1496	0.278278	0.995673	-0.231995	1.02966	-0.181533	-0.932801	-0.470356	0.358832	0.133906	2.43303	1.08411	1.11276	-0.457773	-0.375234	0.00991402	-0.305584	0.899871	2.05336	-0.560793	-0.0435359	0.896642	-0.541776	1.56987	-0.156271	5.38168	0.840414	0.172469	1.45224	-0.817364	0.354422	0.323342
CGGA_1361	0.23059	0.0678353	-0.712926	0.526829	0.829434	-0.627744	-1.0215	-0.138619	0.452149	0.49499	-0.690177	-0.485942	0.412383	-0.419972	-0.800396	-0.307612	-0.703608	0.0223029	0.786399	-0.632584	0.879216	-0.969193	-0.517645	0.194043	1.38455	0.312973	-0.272291	0.223619	-0.0166053	0.122739	-0.195702	-0.695713	0.103503	-0.525158	-0.261146	-0.419146	-0.478098	0.0279579	0.669082	-0.712513	-0.355508	-0.594324	0.289709	-0.539525	-0.255786	0.304664	0.0134204	-0.991771	0.380933
CGGA_1362	-0.00761133	0.784303	-0.849544	0.0234295	0.361531	-0.567668	-0.16767	0.063565	0.812788	0.0913732	0.271176	-0.142223	1.09155	0.800056	-0.932732	0.123813	-0.325753	0.467841	1.03428	-0.331273	0.969927	-0.875751	-0.268499	1.02954	0.92627	-0.282684	-0.36426	0.147307	-0.216735	0.099167	0.524992	0.137533	0.644527	0.086929	-0.0648036	0.0649507	-0.426978	-0.0197046	-0.210092	-0.439334	-0.237441	-0.400709	0.049344	1.13093	1.02898	3.54722	-0.0306751	-0.497539	0.595938
CGGA_1365	-1.04991	-0.463976	-1.00379	-0.767627	-0.802518	-0.889898	-1.82275	0.274654	-1.45946	-1.22557	-1.80005	-1.07729	-1.47928	-0.678244	-1.15145	-1.40965	-1.31668	-0.370195	-1.40671	-0.721898	-1.2201	-1.246	-1.46618	-1.32688	-1.15168	-1.01691	-0.7398	-0.583108	-0.516929	-1.72883	-0.759154	-0.695713	-1.11103	-1.20914	-1.32318	-0.878676	-1.14867	-0.150776	-0.895102	-0.644218	-0.488094	-0.840699	-0.960284	-0.830039	-0.444723	-0.752171	-1.24809	-1.63976	-1.50881
CGGA_1368	-0.627462	-0.807437	-0.983224	-0.639779	-0.538895	-0.966359	-1.69405	1.94451	-1.34219	-1.18405	-1.48663	-1.31946	-0.138101	-0.178918	-0.212237	-1.21302	-0.847493	-0.592964	-1.24222	-1.0183	-0.854014	-1.23977	-1.43196	-0.897487	-0.932993	-0.469107	-1.13833	-0.692125	-0.150025	-1.24679	-0.890189	-0.695713	-1.08109	-1.08634	-1.1885	-0.877231	-0.810379	-0.150776	-0.556869	-0.678366	-0.596554	-0.704685	-0.860092	-0.830039	-0.444723	-0.866928	-0.458849	-1.56602	-1.36292
CGGA_1369	-0.169483	-0.146366	-0.383869	-0.711694	-0.49667	0.306176	0.774729	-0.665556	-0.906329	-0.879612	0.289377	-0.857001	-0.261067	-1.01523	0.624052	-0.0258653	-0.13057	-0.518708	-0.855342	-0.648288	-0.730906	0.132722	1.63692	0.40352	-0.772682	-0.908747	-0.379588	-0.383243	-0.25009	0.959541	-0.732947	-0.11885	0.238111	0.56766	0.933135	-0.62868	0.817949	0.0994516	-0.673367	-0.712513	-0.242565	0.828261	-0.878396	-0.684782	-0.444723	-0.167709	0.00958598	0.845515	-1.19322
CGGA_1371	-0.149743	-0.0688106	-0.0768462	-0.208294	-0.430479	3.8234	0.0433665	-0.668175	-0.14744	-0.25689	1.02249	2.97077	-0.857306	0.812355	-0.329869	0.0284296	-0.165603	-0.550532	-0.554948	0.444087	-0.78598	1.82651	1.51365	-0.311592	-0.949547	-0.675469	0.264195	0.0564592	-0.45022	0.0614519	-0.575704	-0.311138	-0.225119	0.470892	1.12542	2.64584	-0.105221	-0.0911983	-0.92578	0.789973	1.00387	0.187396	-0.506048	-0.249012	1.91068	-0.36253	-1.09983	0.213213	-0.532074
CGGA_1377	-0.437954	0.821235	-0.283976	-0.495951	1.92387	-0.54036	-0.227867	-0.642509	0.434449	-0.0654606	0.295201	-0.629678	0.501033	-0.599533	0.574426	1.62793	-0.144333	0.107167	1.18641	-0.502049	1.79281	-0.468821	-0.280252	-0.506623	1.32356	0.341385	-0.337435	-0.325101	-0.0833152	-0.54906	-0.667429	-0.11885	-0.674204	-0.564021	-0.276561	0.564943	-0.363829	-0.0911983	-0.79569	0.107025	-0.329888	-0.186281	-0.32734	0.11413	-0.192808	2.42367	1.66349	-0.844286	-0.198047
CGGA_1378	-0.553764	-0.242388	-1.02142	-0.791598	-1.15173	-1.09197	-1.54944	3.12985	-1.34662	-1.24402	-1.70759	-1.23587	-0.933087	-0.198596	-0.605569	-0.928336	-1.30042	-0.571748	-1.31867	-0.632584	-0.986841	-1.26231	-1.4539	-1.05239	-1.10812	-0.418763	-1.22264	-0.72483	-0.516929	-1.56972	-0.837775	0.00934153	-1.09477	-1.15396	-1.14793	-0.932144	-1.11259	-0.150776	-0.668707	-0.473481	-0.54574	-0.833439	-0.861055	-0.684782	-0.343957	-0.538669	-1.05062	-1.53307	-1.42435
CGGA_1380	-0.0892053	-0.423351	0.288937	-0.256237	0.0876372	0.240638	-0.254852	-0.535131	0.146824	0.483458	0.317405	0.903775	0.262251	1.86512	-0.204885	0.0122879	0.692703	0.870947	-0.0352436	0.289997	0.198883	-0.0565141	-0.769403	0.336102	0.0253897	-0.0852946	-0.38342	0.3181	0.216879	-0.142445	0.079472	-0.247042	0.119533	-0.112437	-0.652208	0.293271	-0.434496	-0.0435359	2.18667	-0.780808	-0.197515	-0.445241	-0.035434	0.11413	-0.0416587	0.889125	0.395581	0.530148	0.926126
CGGA_1382	-0.00761133	1.09083	0.20961	5.00149	2.43628	-0.168976	-0.449974	0.365794	0.633575	2.0887	0.219122	1.18422	1.13731	0.290891	0.489878	1.1789	0.268555	4.45647	2.42428	-0.0859062	0.412702	-0.725753	-0.0977011	-0.801176	0.173503	0.646442	-0.621007	0.416216	-0.0166053	-0.772993	-0.405358	-0.0547543	-0.600889	-0.396523	-0.0721055	2.54613	-0.0781578	-0.11503	-0.70288	-0.268597	-0.174243	-0.697424	0.673618	1.20356	-0.230595	-0.181053	-0.399416	-0.690525	0.124462
CGGA_1383	-0.476119	-0.545225	0.914734	-0.711694	-1.05245	0.595637	1.3684	-0.630461	-1.10545	-0.981093	0.331966	-1.09682	-0.115224	-1.00539	1.12766	-0.391256	0.0420922	-0.539924	-1.0345	-0.35581	-0.504128	0.255501	3.05528	0.100942	-0.620212	-0.70737	-0.414076	-0.757536	-0.516929	-0.531381	-0.588808	-0.695713	0.0549404	0.617405	1.15544	-0.791972	-0.595374	-0.126945	-0.846173	-0.405186	-0.34035	-0.596744	-0.902963	-0.539525	-0.444723	-0.773521	-1.07682	0.539562	-1.06421
CGGA_1386	-1.03675	-0.674484	0.175823	-0.256237	-1.14603	0.0713308	-0.910795	-0.450277	-0.977129	-0.863468	-0.696729	-1.07886	-0.955964	-0.788932	0.431062	-0.618708	-0.818716	-0.61418	-1.31559	-0.438254	-0.941485	0.290784	2.02918	0.259053	-0.887688	-1.07772	-1.06552	-0.36144	-0.516929	0.48221	-0.70674	1.22716	-0.493392	1.81127	2.86979	-0.591108	2.0719	-0.150776	0.13319	0.550941	0.807448	1.12207	-0.88514	-0.539525	-0.104637	-0.79754	0.636509	0.839239	-1.44892
CGGA_1387	-0.149743	1.24225	-0.57484	0.910371	2.77979	-0.807975	-0.6534	1.73132	0.580475	2.28935	-0.258824	1.36155	0.478155	0.226938	0.0763286	1.40048	0.501273	-0.147426	1.84357	-0.189942	0.477495	-0.750077	-0.667812	0.383455	-0.0373409	2.18468	-0.276123	0.118236	7.92187	0.0343442	-0.221909	-0.695713	-0.409468	-0.237963	-0.539433	-0.0622149	0.221046	-0.0792827	0.885769	-0.234449	-0.392445	-0.365375	2.53006	-0.830039	-0.0668502	-0.581369	-0.12334	-0.284157	0.00774415
CGGA_1389	0.599079	0.126925	-0.194367	-0.567865	-0.848167	0.885098	0.544318	-0.436134	-0.930667	-0.971868	0.320318	-0.572652	0.220786	-0.592153	1.18832	-0.347233	0.309843	-0.508099	-1.05844	-0.292996	-0.468492	0.532388	2.51755	1.5111	-0.670745	-0.870366	0.0994174	-0.590376	-0.45022	-0.908532	-0.221909	-0.375234	0.685782	0.916647	0.731925	-0.380129	0.342832	-0.0911983	-0.613953	-0.541776	-0.0459274	1.01365	-0.616837	-0.32164	0.374001	-0.650757	0.0696581	0.437578	-0.857654
CGGA_139	2.48495	-0.157446	-0.986162	2.06899	-0.189681	-0.687821	-0.191195	0.189799	-0.373115	0.0406329	-0.401516	-0.245339	0.842762	0.440935	-0.566971	-0.697949	0.286071	0.0859512	0.917677	-0.51579	2.10706	-0.732681	-0.574839	0.161939	0.798195	0.144993	-0.157329	0.0382897	-0.283445	0.224098	2.60845	-0.375234	2.18203	-0.0945597	-0.789323	-0.521745	-0.837443	0.00412662	0.921884	-0.507629	-0.42874	-0.586096	1.17024	-0.612154	-0.343957	-0.568025	0.552791	-0.345347	0.636636
CGGA_1390	5.15255	-0.884993	-0.495513	0.0314199	-0.591392	0.693945	0.819012	-0.448705	0.956601	-0.293792	0.357447	-0.0117661	-0.0322939	-0.599533	-1.08712	-0.244513	-0.21565	0.25568	-0.615181	-0.351884	-0.753584	0.772804	-0.409525	2.95337	-0.764841	-0.25477	-0.0998488	-0.259691	0.0501046	0.824003	2.32018	-0.695713	2.15114	0.272304	-0.231938	0.728235	-0.784819	-0.007789	-0.295136	-0.780808	-0.0980224	-0.0183201	0.0180339	-0.103755	-0.369148	-0.485293	-0.894691	1.07145	0.208928
CGGA_1391	0.234538	2.09167	0.169947	-0.232265	-0.197669	-0.900821	-0.050735	-0.0191944	0.000798162	-0.199231	0.410228	1.80291	0.275119	0.342545	0.798662	1.12167	0.0383387	-0.603572	0.0396618	1.35195	-0.442574	0.981788	0.887392	-0.12218	-0.689041	1.39213	-0.329771	-0.29603	-0.416865	-0.635098	-0.208806	0.329821	-0.0450135	-0.0615264	0.0650096	1.64007	0.479654	-0.0911983	-0.50561	0.550941	0.467336	0.0644503	0.209748	3.45504	-0.306169	0.0751493	0.22559	0.796876	0.443131
CGGA_1392	-0.239233	0.0493697	0.443182	-0.352122	-0.710079	-0.223592	-0.530237	-0.6027	-0.793491	-0.789664	0.425881	2.14741	-0.752928	-0.218274	0.401654	-0.237176	-0.113053	-0.317155	-0.870787	1.77201	-1.08403	0.373085	2.39689	-0.816425	-1.02099	-0.477581	-0.820273	0.12187	-0.216735	-0.672813	1.36362	-0.311138	-0.180093	1.66981	2.38136	0.157435	1.69	-0.150776	-0.886947	0.96071	0.874062	1.27406	-0.794582	-0.249012	-0.444723	-0.568025	-0.038983	0.7451	-0.661077
CGGA_1398	-0.0997335	0.374365	-0.436753	-0.559875	1.06567	-0.310976	0.0129219	-0.399992	-0.399665	-0.616685	2.5699	-0.592963	1.05009	-0.909459	1.50078	0.305774	1.10309	-0.465667	0.623461	-0.685584	0.309032	-0.0648372	0.16163	0.291959	2.42483	0.829376	-0.180322	0.00558457	-0.516929	-0.430022	-0.654326	-0.695713	-0.598532	-0.365433	-0.215711	0.0649507	-0.375858	0.0279579	-0.23145	0.243614	-0.167198	-0.201286	-0.396222	-0.830039	0.285831	1.58568	1.75935	-0.597955	-0.337033
CGGA_1400	0.185845	-0.438124	1.07192	-0.783608	-1.2145	-0.381976	-0.921174	-0.470181	-1.42184	-0.851936	-0.363295	-1.15776	-0.496989	-0.973412	3.40311	-0.63485	1.99893	-0.592964	-1.38817	-0.653195	-0.915568	1.01043	2.67033	2.79365	-1.02099	-0.612165	-1.2418	-0.663054	-0.516929	-0.761207	-0.693636	-0.695713	0.015336	3.64481	3.79957	-0.857	4.99477	-0.150776	-0.919955	0.03873	-0.19111	4.33801	-0.891402	-0.830039	-0.369148	-0.880272	0.785411	2.53061	-1.47963
CGGA_1401	-0.484015	0.836007	-0.112102	0.0953437	2.26053	-0.758821	-0.529545	-0.266425	1.06723	1.02315	0.405132	-0.484379	0.676902	-0.331422	0.162715	0.781222	-0.539704	-0.211074	2.01269	-0.667917	2.4375	-0.437699	0.350971	-0.533911	1.99182	0.434099	0.796849	0.238155	-0.45022	1.13515	-0.667429	-0.695713	-0.43092	-0.513111	0.304353	0.478239	-0.0796613	-0.0554515	0.393369	-0.439334	-0.244486	-0.424911	-0.493524	0.0415019	0.499959	0.283314	0.226868	-0.0739123	0.108336
CGGA_1402	-0.115526	-0.168525	1.7741	0.462905	-0.0276265	-0.573129	0.784416	-0.227664	1.4876	0.395815	0.100455	1.50528	-0.501278	0.101492	0.416358	0.217728	0.592609	0.436017	0.39025	0.359681	-0.659633	-0.0427111	-0.161163	-0.574844	-0.725634	0.305995	1.52877	0.957668	1.41766	1.39091	0.878787	-0.375234	-0.462981	-0.181223	2.22072	1.61839	-0.81489	-0.103114	-0.421731	0.107025	0.0134267	-0.410874	1.31716	-0.830039	0.273235	-0.0556206	-0.357877	0.312059	0.906929
CGGA_1403	-0.407685	1.41214	-0.630662	-0.0245133	1.74698	-1.0319	-0.747501	4.60485	0.812788	1.84653	-1.01051	2.70908	1.20737	-0.648727	-0.300461	0.267621	-1.19907	-0.603572	1.79338	-0.511864	1.28094	-0.888107	-0.450005	0.107363	0.957635	1.88062	-0.506045	-0.543135	0.417009	-0.565561	-0.785361	-0.311138	-0.616448	-0.848884	-0.0599356	-0.796308	-0.0300447	-0.126945	-0.847726	-0.302744	-0.487881	-0.729855	-0.121175	-0.539525	-0.15502	0.851762	-0.881271	-0.168052	0.289555
CGGA_1404	1.49398	-0.0983557	-0.460257	-0.0165229	-0.512647	0.377176	0.679243	-0.436134	0.0494733	-0.494447	0.0465813	-0.303146	0.157873	-0.948815	-0.169963	-0.234241	0.535055	-0.518708	-0.524059	-0.632584	-0.322706	-0.0479324	2.1877	2.47502	-0.0983289	-0.210906	0.750865	-0.346904	-0.516929	1.87413	0.420164	0.137533	0.388749	0.385006	0.00415969	-0.0737754	0.186464	-0.126945	1.16692	-0.507629	-0.0143288	0.285655	-0.324931	0.0415019	0.0968946	-0.450599	-0.154654	0.865912	-0.515948
CGGA_1407	-0.757749	-0.704029	0.203734	-0.527913	-1.08782	3.16255	-1.38822	-0.810123	-0.379753	-0.891144	0.282824	-1.1765	-1.1061	-0.510982	1.3905	-0.612838	0.705215	-0.56114	-1.30477	0.448995	-0.662872	1.64358	0.816357	0.690047	-1.01576	-0.917719	-0.180322	-0.339636	-0.45022	0.865254	-0.562601	0.201629	-0.376464	4.40185	4.52815	-0.709604	5.76007	-0.150776	-0.592207	1.23389	0.669098	4.26686	-0.88514	0.840414	-0.356552	-0.789533	-0.754736	1.5798	-1.0358
CGGA_1410	-0.485331	1.5377	-0.272224	5.38503	4.55325	-0.966359	-0.332347	0.963442	1.97435	0.160565	-1.41347	0.0288551	1.24454	1.51092	-0.101957	-0.765451	-0.777427	0.319328	2.00728	-0.380347	0.477495	-1.01184	-0.39699	0.0166692	1.59888	1.32983	0.0725931	-0.452288	-0.3168	-0.468916	-0.52329	-0.375234	-0.573779	-0.784372	0.434977	-0.192271	-0.318723	-0.11503	0.835675	-0.371039	-0.472509	-0.53624	2.74249	-0.176383	-0.268382	0.000423615	0.287579	0.244592	0.598242
CGGA_1413	0.0318696	0.378059	-0.949436	2.38062	0.764384	-0.906282	-0.773102	1.57314	0.792875	1.0393	-0.980657	-0.156284	1.97376	1.04357	0.00464671	-0.312015	-0.764915	0.63757	0.59875	-0.766064	2.72907	-1.08732	-0.507199	0.749439	1.56839	0.379767	-0.172658	0.0491914	-0.216735	0.156918	0.983615	0.137533	-0.0301618	-0.579177	-0.283052	-0.543421	0.0105508	-0.0316202	1.09314	0.243614	-0.45799	-0.476219	0.886526	-0.32164	0.0213201	-0.287804	0.0830785	-0.268467	0.179749
CGGA_1415	-0.734061	0.370672	0.69879	0.678648	0.824869	-0.949974	-0.642329	0.626119	2.52527	2.091	-0.482327	1.37014	-1.02889	0.0424579	-0.456691	0.164901	-0.459629	0.0965593	0.813427	-0.0790359	0.208602	-0.808313	-0.477166	-0.874212	0.306806	0.67934	-0.153497	0.608813	-0.516929	-0.302734	1.63879	-0.695713	0.161731	-0.513499	-0.205164	0.336623	-0.335262	-0.11503	-0.323095	-0.507629	-0.166557	-0.495097	1.8687	-0.830039	-0.15502	1.29745	-0.838454	1.54372	2.46572
CGGA_1416	0.0937231	-0.319944	-0.417656	-0.384084	-0.954301	-0.835282	0.749819	-0.508418	0.0627483	-0.757374	-0.18857	-0.672643	0.726946	-1.04966	0.122279	-0.854964	0.0170687	-0.603572	-1.0677	-0.747416	-0.526806	-0.361214	1.6821	7.22478	-0.400655	0.263128	-0.605678	-0.761169	-0.516929	-0.539632	-0.52329	-0.695713	0.238111	0.670647	1.34854	-0.565097	1.80427	-0.0792827	-0.758023	-0.268597	-0.351025	0.810352	-0.531577	-0.684782	-0.444723	-0.834903	-0.879993	0.773342	-0.794688
CGGA_1417	-0.401105	0.418683	-0.727616	0.438934	0.625154	0.109562	-0.975835	2.56416	0.454362	1.62973	-0.890383	-0.399231	1.87939	0.76562	0.0781666	-0.433811	-0.332009	0.043519	0.448167	-0.69638	1.80253	-1.12728	0.0279165	1.57932	1.76616	1.20771	-0.187986	-0.281494	-0.0166053	-0.290948	-0.339841	-0.375234	-0.333088	-0.565964	0.151011	-0.537641	-0.647998	-0.103114	1.1976	-0.371039	-0.418279	-0.56867	0.651942	-0.684782	0.0717031	-0.0235953	-0.564295	-0.45047	0.353289
CGGA_1418	-1.00385	-1.0438	-0.799598	-0.767627	-0.973702	-1.16297	-1.82482	0.36527	-1.36874	-0.932659	-1.64935	-1.12416	-1.22477	-0.579855	-1.15329	-1.3671	-1.42679	-0.348979	-1.27929	-0.787657	-0.857253	-1.2832	-1.48681	-1.32286	-1.12293	-0.5683	-1.22647	-0.601278	0.650494	-1.61333	-0.837775	-0.695713	-1.1049	-1.24412	-1.22095	-0.760181	-1.2013	-0.0197046	-0.903646	-0.0295649	-0.492791	-0.862965	-1.10913	-0.830039	-0.444723	-0.786865	-1.24873	-2.04142	-1.17709
CGGA_1419	0.816224	-0.290399	0.355042	0.726591	-0.182833	0.863252	0.180367	-0.358089	0.295061	-0.254584	1.13024	0.335858	0.957148	2.9597	1.46402	0.926498	0.202242	1.27405	0.27905	0.416606	-0.293549	0.995048	-0.525219	-0.748204	-0.37626	0.248672	5.0964	1.7862	0.950688	2.57068	0.551199	0.842588	0.485167	0.15455	-0.176767	0.271595	-0.784819	-0.11503	2.72411	0.482646	0.0798265	-0.411358	-0.0744511	-0.32164	-0.167616	0.526172	3.81458	0.767066	0.539883
CGGA_1420	5.79082	-0.463976	-0.9891	-0.328151	-0.880122	0.306176	0.673016	-0.612653	-0.988192	-0.964948	0.795352	0.534278	-0.219602	0.340086	0.188447	-0.805072	1.59855	0.287504	-0.395098	0.922063	-0.491169	-0.277879	-0.187018	0.905142	-0.927766	-0.987504	-0.862425	-0.230619	0.550429	2.49879	2.72638	1.35535	6.61088	2.46183	-1.14306	-0.00152222	-0.417957	0.0279579	0.0547475	-0.780808	0.080894	-0.419103	-0.0652989	-0.539525	-0.444723	-0.349186	1.09664	1.28326	-0.575075
CGGA_1421	0.653036	-0.796358	-0.87011	0.0553914	-0.828767	1.3384	-0.243781	-0.734696	-0.981554	-0.916515	-0.14598	-0.0516063	-0.747209	-0.34372	-0.910676	-0.653926	-0.275706	-0.423235	-1.04145	0.498068	-0.740625	0.0824466	1.15691	-0.365366	-0.841511	-1.19686	-0.264627	0.0746288	-0.38351	-0.45713	0.944305	0.714396	3.23437	3.89392	0.395222	-0.612784	-0.0510942	-0.0911983	-0.69123	-0.780808	0.162239	0.290012	-0.740632	-0.394268	-0.444723	-0.698795	0.311225	2.51649	-0.99664
CGGA_1422	-1.21046	-1.07334	-1.01113	-0.783608	-0.980549	-1.10836	-1.72588	0.385174	-1.28467	-1.1287	-1.69448	-1.27024	-1.87534	-0.555257	-1.57052	-0.906324	-1.95478	-0.539924	-1.32949	-0.875989	-1.25249	-1.27446	-1.52885	-1.32527	-1.24839	-0.992987	-1.10001	-0.655786	-0.216735	-1.63808	-0.850878	-0.695713	-1.11952	-1.25578	-1.23231	-0.883011	-1.26144	-0.11503	-0.760741	-0.678366	-0.540189	-0.861029	-0.91645	-0.830039	-0.444723	-0.837571	-1.31328	-1.96297	-1.42435
CGGA_1424	-1.19336	-0.726188	-1.02582	-0.743655	-1.11407	-1.0592	-2.01787	2.12941	-1.37981	-1.25555	-1.77602	-1.33899	-1.46784	-1.00293	-1.14962	-1.08682	-2.00983	-0.539924	-1.43682	-0.892674	-1.13911	-1.32406	-1.51423	-1.16395	-1.11422	-1.23972	-1.16899	-0.663054	-0.216735	-1.4719	-0.877085	-0.695713	-1.1273	-1.18544	-1.20878	-0.817984	-1.25092	-0.0911983	-0.268341	-0.439334	-0.580755	-0.915725	-0.976661	-0.830039	-0.444723	-0.245104	-0.918337	-1.97082	-1.70616
CGGA_1425	0.30034	7.26575	1.24379	-0.216285	-0.545743	-0.0269766	0.504879	-0.458657	2.00312	-0.44832	1.26274	-0.839034	0.0334782	-0.879942	2.51351	1.40782	2.15407	0.1496	-1.10709	0.16535	-0.426376	1.12532	-0.365912	2.77118	-0.116625	0.175897	-0.697647	-0.703027	1.11746	-0.479523	0.0270579	0.6503	-0.662417	-0.252731	0.0211977	-0.661917	1.9035	0.683317	-0.155338	1.50707	-0.379207	0.482174	-0.299402	1.71196	1.2557	0.619579	-0.0920254	1.08086	-0.0682757
CGGA_1426	-0.409001	-0.45659	0.0862136	-0.599827	0.144698	-0.797052	0.294534	2.33997	0.120273	1.14308	0.0393011	-0.433603	0.052066	-0.562637	-0.453015	-0.385386	0.0308316	-0.423235	0.189473	-0.52266	-0.228755	-0.26723	-0.831298	0.471741	0.426168	0.651925	0.14157	-0.430484	0.883978	0.681393	0.000850878	-0.311138	0.29351	-0.43422	0.0674436	-0.546311	-0.888563	0.242439	-0.572402	0.346057	-0.197088	-0.415231	0.858588	-0.539525	-0.230595	-0.314492	-0.81353	-0.312399	0.466167
CGGA_1427	-0.158955	-0.478748	-0.492575	-0.376094	-0.460151	4.01455	-0.917714	-0.84155	0.319399	-0.81734	3.66267	-0.267993	-1.15614	1.43221	0.27667	1.48852	-0.241924	0.531489	-0.382743	-0.00640717	-0.28059	1.90848	-0.192502	-0.501808	-0.120982	-1.12408	-0.425572	-0.325101	-0.216735	-0.138909	0.14499	1.99631	-0.555627	0.553281	-0.382034	1.51146	0.309754	-0.150776	-0.495901	3.52177	0.754713	-0.396353	-0.918377	0.332016	0.00872433	1.40153	0.835258	1.65668	-0.487537
CGGA_1429	-0.170799	0.219254	0.288937	-0.448008	0.119591	-0.79159	-0.174589	2.56154	-0.213815	1.7289	-1.09204	-0.913246	3.29492	-0.877483	0.456794	-0.697949	-0.104295	-0.539924	0.332334	-0.966284	1.35869	-1.02691	-0.0198756	0.108165	2.23054	2.21808	-0.322107	-0.641251	-0.516929	-0.234375	-0.510187	-0.43933	-0.442236	-0.573348	0.194011	-0.659026	-0.257078	-0.0673671	-0.0337912	-0.0295649	-0.542538	-0.41039	0.151945	-0.830039	-0.167616	-0.637413	-1.09216	-0.77525	0.691923
CGGA_1430	1.61637	0.40391	-0.602751	-0.112408	2.50703	-1.07013	-0.0285935	1.24524	1.05174	-0.379128	-1.55434	1.12485	0.686911	0.229398	-0.149745	-1.02078	-1.01515	0.457233	2.27679	-0.584492	0.292834	-0.352891	-0.882224	1.03436	0.113387	4.00256	-0.689983	-0.51043	-0.516929	-0.769458	1.03603	0.00934153	1.35222	-0.309082	-0.317939	-0.855555	-0.172881	0.409258	-0.871026	0.00458255	-0.406963	-0.71727	2.56089	-0.830039	-0.0542544	-0.896284	0.274159	2.3235	0.43238
CGGA_1431	0.0924071	-0.0761969	-0.488168	-0.352122	-0.295814	0.775868	0.448141	-0.555035	-0.266915	-0.778132	0.929672	-0.331268	-0.0894871	-0.466707	0.328134	0.327786	0.356137	-0.465667	-0.290849	0.849434	-0.105647	1.46482	0.956599	0.0688379	-0.567065	-0.987005	2.16106	-0.0961648	0.383654	0.956006	-0.326737	1.22716	-0.161941	0.00065388	0.1932	1.05626	-0.0721437	-0.138861	-0.307951	0.243614	0.581348	-0.0618834	-0.575893	1.78458	-0.444723	0.993207	-0.191081	0.0406239	-1.04271
CGGA_1433	-0.0655167	3.12575	0.44612	0.486877	0.43457	-0.693283	-0.183584	0.0881832	-0.0456645	0.603389	0.93768	-0.257837	-0.0251448	0.101492	-0.333545	0.0651154	-0.0517459	-0.486883	0.536972	0.673751	-0.627236	-0.082595	-0.251785	-0.163915	-0.602787	0.650928	1.01528	0.165476	1.11746	0.799252	-0.641222	-0.311138	-0.926918	0.127735	-0.351204	-0.303541	-0.708139	0.0756203	1.02596	-0.507629	-0.0427248	-0.173212	1.94191	-0.176383	-0.0416587	-0.306485	0.828229	0.236747	0.190499
CGGA_1434	0.0305536	-0.142673	0.63856	0.638695	0.323871	0.131408	-0.0977857	-0.410992	0.7619	-0.019333	0.456094	1.68886	0.2694	2.28082	0.962244	0.878073	-0.629788	0.170816	0.833505	0.293922	-0.154242	0.359567	0.0488093	-0.887053	-0.550511	0.145491	1.29885	1.02671	2.15147	-0.574989	0.158093	-0.311138	-0.155811	-0.46803	-0.256278	2.0996	0.243599	-0.11503	-0.186016	-0.200302	0.238887	-0.522687	1.2767	1.0583	0.0968946	0.232607	0.311864	0.0955385	1.0175
CGGA_1435	-0.536656	0.256185	-0.285445	-0.583846	0.259962	-0.496668	1.33173	0.23275	-0.634191	0.273577	0.889631	-0.36564	1.34749	-0.653647	-0.414417	0.00201587	1.23321	-0.28533	0.800299	-0.151665	-0.338904	0.165756	-0.137659	1.10579	0.112515	1.22216	-0.168826	-0.441386	0.483719	0.855825	-0.588808	-0.375234	-0.381179	-0.341726	-0.429092	-0.646021	-0.856989	0.206692	-0.0578676	-0.473481	-0.354441	-0.263243	-0.422715	0.477272	0.651108	0.136531	-0.437121	-0.646593	0.48306
CGGA_1437	2.60076	-0.578463	-0.920056	0.558791	-0.662148	0.328023	-0.292216	-0.518893	-0.123102	-1.00646	-0.357107	0.508499	0.167882	-0.100207	-1.24335	-0.561478	-0.22691	-0.0731695	-0.232932	-0.183072	0.597364	-0.575652	0.066307	0.35697	-0.296104	-0.715844	3.2187	-0.088897	-0.216735	1.06444	1.71741	1.93222	2.40621	0.527243	-0.629491	-0.471168	-0.86601	-0.0911983	-0.249702	-0.439334	-0.293806	-0.656765	0.10522	0.695158	-0.0416587	-0.207741	0.279272	-0.317106	-0.0820975
CGGA_1440	0.227958	-0.0909694	-0.351551	1.38181	-0.406513	0.0877154	0.10218	0.0399942	1.31503	-0.0216394	-0.0604379	-0.211748	1.78216	1.292	0.40533	-0.152064	-0.1631	-0.295939	-0.222893	0.0259813	0.406222	-0.259966	-0.353376	2.8089	0.313776	0.523821	0.513278	0.750535	-0.0833152	0.855825	0.577406	0.00934153	-0.295134	-0.258949	-0.412054	0.706559	-0.387886	-0.11503	2.74042	-0.268597	-0.200718	-0.316971	0.529592	1.78458	0.0213201	-0.23176	0.51956	0.390508	0.0300126
CGGA_1441	-0.226073	-0.168525	0.767833	-0.344132	-0.574273	-0.39836	0.664021	-0.570749	-0.357628	-0.236133	0.510331	1.40139	-1.20332	-0.572476	-0.324355	0.0372342	0.0208222	-0.00952122	-0.458421	0.927951	-0.973882	0.7864	0.557025	-0.8397	-0.931251	-0.856409	0.578423	0.358073	0.0167497	0.0685235	-0.0122526	-0.43933	-0.51838	-0.0444268	0.43092	1.25713	-0.272114	-0.0435359	-0.759964	0.277762	0.750656	-0.551729	-0.175607	0.549901	0.840044	-0.16504	-0.938148	-0.455177	-0.184225
CGGA_1443	-0.726165	-0.689257	2.2148	-0.751646	-0.842461	0.442715	1.11308	-0.722649	0.64685	0.123663	1.24636	0.52256	-1.15328	-0.461788	0.0800046	0.829647	1.66361	-0.317155	-1.03064	0.919118	-0.575401	1.5512	-0.366695	-0.530701	-0.579263	-0.975042	0.574591	-0.143406	0.0501046	0.0732379	1.59948	-0.695713	0.157723	0.0379621	0.00334836	0.116973	-0.0946967	-0.126945	-0.693949	-0.473481	0.195759	0.104141	-0.394777	-0.32164	1.09196	0.387396	-0.685717	1.77749	0.829373
CGGA_1444	1.04916	-0.342102	0.0906206	-0.00853239	1.35896	-0.201745	0.888896	-0.331899	0.874738	0.935508	1.72176	2.14507	1.36322	-0.72006	-0.348249	0.0475063	0.98798	0.287504	0.652805	0.514753	-0.48793	-0.308561	1.0911	1.78318	-0.303946	1.68024	0.233539	-0.147039	0.0501046	-0.135373	0.131886	-0.695713	0.160316	0.176702	-0.325241	-0.357008	-0.49163	-0.150776	-0.441147	-0.200302	-0.411873	-0.424427	0.063313	-0.684782	0.0339158	-0.415905	-0.478021	-0.723474	0.890035
CGGA_1445	-0.419529	-0.973628	-0.66298	-0.81557	-0.624487	-1.04282	-1.96598	-0.378517	-1.21165	-1.27631	-2.03847	-1.04136	-0.810121	0.177743	-0.210399	-1.61069	-1.95728	-0.61418	-1.17813	-0.755268	-0.986841	-1.28209	-1.56359	-1.06041	-1.20918	-0.0608701	-1.20348	-0.612179	-0.516929	-1.49194	-0.890189	-0.695713	-1.01391	-1.18621	-1.1382	-0.653246	-1.05095	0.0517891	-0.989078	-0.780808	11.1974	-0.92831	-0.896701	-0.249012	-0.192808	-0.874934	-1.27238	-1.37617	-1.29227
CGGA_1446	-1.00385	-0.674484	-1.04933	-0.695713	-0.627911	-1.04282	-2.07807	0.0352801	-1.34662	-1.16791	-1.8936	-1.3218	-0.802972	-0.0706898	-1.37753	-0.818279	-1.97981	-0.529316	-1.04917	-1.01438	-0.368061	-1.32254	-1.53408	-1.27471	-0.995724	-1.04333	-1.24946	-0.630349	-0.18338	-1.85377	-0.890189	-0.695713	-1.13602	-1.17106	-1.23961	-0.900352	-1.26745	-0.103114	-0.683464	0.00458255	-0.561113	-0.888619	-0.807587	-0.830039	-0.444723	-0.888278	-1.23212	-1.88766	-1.66316
CGGA_1447	-0.549816	-0.0909694	-1.16832	-0.503941	-0.542319	-1.10836	-2.03379	1.77166	-1.28688	-1.08719	-1.82407	-1.32649	-1.14899	0.504888	-1.90871	-0.627512	-2.05112	-0.433843	-0.513248	-0.951562	-0.364822	-1.30905	-1.55523	-1.3341	-1.14907	-1.29356	-1.2418	-0.252423	-0.18338	-1.72766	-0.588808	-0.695713	-1.0627	-1.14696	-1.33778	-0.84833	-1.38022	-0.126945	-0.643466	-0.507629	-0.510085	-0.993655	-0.552772	-0.830039	-0.444723	-0.621401	-1.11133	-2.0932	-1.65164
CGGA_1451	-0.13395	-0.511987	1.3143	-0.519922	0.119591	-0.61136	1.68945	-0.210379	0.0826609	-0.190005	1.67844	1.77557	-1.42495	-0.673325	-0.0964432	-0.177011	0.653916	-0.370195	-0.52792	0.0593513	-0.99656	0.628725	0.793114	-0.510636	-1.01576	-0.825505	-0.824105	-0.0743613	-0.483574	-0.722314	-0.628118	-0.695713	0.184833	0.303783	0.27839	0.397316	0.261641	-0.0435359	-0.68191	-0.302744	0.0781185	0.106562	-0.166454	0.477272	0.210256	-0.527994	-0.676131	-0.0644983	-0.181154
CGGA_1452	-0.104998	0.0826079	0.509288	-0.575856	-0.326628	-0.93359	1.2224	-0.658746	-0.158502	-0.676651	1.20523	0.88737	-0.0251448	-0.520821	0.477012	-0.065486	0.951696	0.69061	-0.795109	0.62664	-1.05163	0.776733	0.689433	0.835317	-1.01489	-0.430228	-0.433236	-0.386877	0.250234	-0.550239	-0.235013	-0.695713	0.240232	0.133176	0.385486	-0.0896711	1.34569	-0.0911983	-0.899762	-0.780808	0.156261	1.18645	-0.526761	-0.466897	-0.444723	-0.365198	-0.701694	-0.75956	-0.346247
CGGA_1454	3.94312	-0.582156	-0.898021	0.934343	-0.704373	-0.00513052	0.482045	-0.457086	-0.508078	-0.831178	-0.391324	0.0522905	0.122128	-0.265009	-1.48597	-0.805072	0.272308	-0.12621	-0.00898807	-0.368569	0.22804	-0.644745	0.00101713	0.315235	-0.42505	-0.533408	-0.318275	-0.012585	-0.25009	0.491639	3.25053	-0.375234	4.38997	0.878951	-0.750379	-0.575213	-0.855485	-0.0792827	0.0617374	-0.780808	-0.351025	-0.713397	0.274294	-0.0311265	-0.280978	-0.677445	-0.0664628	-0.21669	-0.257941
CGGA_1455	-1.21046	-0.434431	-1.18007	-0.727674	-0.342605	-0.944513	-1.95906	0.921015	-1.32892	-1.13562	-1.88413	-1.31946	-1.17187	-0.387996	-1.24519	-0.445551	-2.11243	-0.571748	-0.903992	-0.931933	-1.03868	-1.31977	-1.44241	-1.1166	-1.02273	-1.07623	-0.962058	-0.57584	1.25088	-1.60744	-0.903293	-0.695713	-1.1016	-1.24334	-1.22582	-0.813648	-1.26595	-0.138861	-0.679192	-0.610071	-0.582677	-0.890071	-0.859128	-0.830039	-0.444723	-0.658764	-0.860821	-1.94101	-1.58253
CGGA_1457	0.117412	0.333741	0.451996	-0.104418	0.513314	-0.786129	1.37809	5.71634	2.48987	0.633372	0.336334	0.513186	0.911394	0.362223	0.372246	1.39901	-0.318246	-0.359587	0.278278	0.0799621	-0.617517	-0.62448	-0.366173	-0.139837	0.0471711	0.44656	0.394485	-0.266958	0.817268	0.647214	0.865684	0.778492	0.187898	-0.194825	-0.00719896	1.52447	0.341329	0.0279579	-0.382121	1.02901	-0.102292	-0.190637	0.970822	1.0583	0.638512	1.79117	-0.270325	-0.461452	1.46671
CGGA_1458	-0.169483	0.219254	1.61104	-0.687722	-0.472704	-0.698744	1.02105	0.0310898	-1.1143	-0.0839116	-0.950445	-1.02808	1.1802	-0.941436	2.95463	0.40556	0.532552	-0.592964	-0.711709	-0.899544	0.257197	-0.554069	-0.210783	-0.762651	0.623072	0.510363	0.168394	-0.637617	-0.516929	0.127453	-0.798464	-0.0547543	-0.719231	-0.647187	-0.185692	-0.822319	1.00138	-0.126945	-0.761129	-0.644218	-0.506669	-0.0715642	-0.360095	-0.830039	0.134682	-0.784196	0.128452	0.0876936	-0.571236
CGGA_1459	0.180581	0.924642	0.0171702	3.21163	2.26167	-0.239976	-1.18134	0.717783	2.10932	1.92725	-0.0881027	1.00923	1.26456	1.36825	0.390626	-0.438214	-1.21659	0.552705	1.1393	0.720861	0.0498574	-0.776338	-0.32726	-0.108536	0.123842	3.17362	0.540102	1.58997	0.883978	0.59182	-0.431566	0.00934153	-0.494335	-0.0487017	-0.16622	0.15888	-0.380368	-0.0197046	1.32419	1.33633	-0.106136	-0.422975	1.28344	-0.32164	-0.142425	-0.135684	-0.845483	1.34288	0.74721
CGGA_1461	-0.260289	-0.120514	0.356511	2.38861	1.64541	-0.431129	0.0952607	0.0813739	-0.370903	0.527279	0.872158	1.37014	0.18361	0.598358	-0.291271	1.35646	1.09308	-0.508099	0.5918	-0.319496	-0.28383	0.180955	0.228748	-0.00660607	-0.543541	0.950501	0.363828	0.710562	-0.18338	1.94603	-0.52329	0.329821	-0.647566	0.0305781	-0.106182	0.654537	-0.108228	-0.103114	2.64179	-0.0978597	0.329413	-0.421039	10.6302	-0.466897	-0.192808	-0.693458	2.28913	0.349715	0.187427
CGGA_1462	-0.199752	-0.323637	0.665002	-0.408056	0.97551	-0.387437	0.823855	0.419221	0.337099	0.967797	0.522708	0.702231	0.489594	-0.567556	-0.429121	1.01895	1.31329	0.63757	0.638905	0.17222	-0.436095	0.603678	-0.404041	-0.265844	-0.242958	1.04969	0.440469	0.194548	2.31824	0.720287	0.118783	-0.311138	0.208407	-0.351831	-0.56215	1.03314	0.00604018	-0.103114	0.280754	-0.473481	-0.252813	-0.556569	2.50983	0.0415019	0.714086	-0.21041	-0.792441	0.680771	0.503793
CGGA_1463	-0.38926	0.322662	-0.784908	0.910371	0.309035	-1.0592	-0.757188	0.534979	0.965451	1.4752	-0.805932	-0.734356	0.801297	-0.387996	0.0634627	-0.221034	0.16721	-0.28533	0.303761	-0.637492	1.27446	-1.04718	-0.174482	0.717335	1.69559	0.601082	0.0649291	-0.0561918	-0.45022	1.44748	-0.457773	0.329821	-0.567886	-0.684884	-0.277373	-0.390245	-0.467573	-0.11503	2.04532	0.209467	-0.404187	-0.512038	0.806083	-0.830039	-0.117233	-0.455937	-0.345095	-0.597955	0.371718
CGGA_1467	-1.29074	-0.652326	-1.0126	-0.743655	-0.796812	-1.02097	-1.89817	1.12215	-1.38866	-1.28554	-2.00134	-1.31165	-1.15614	-1.03245	-0.987872	-1.1734	-2.16873	-0.359587	-1.10477	-1.04676	-1.01924	-1.28948	-1.49073	-1.32206	-1.10289	-0.828994	-1.14983	-0.732098	-0.516929	-1.63572	-0.877085	-0.695713	-1.10608	-1.22391	-0.681416	-0.930699	-1.27196	-0.126945	-0.712977	-0.780808	-0.55727	-0.896363	-0.889957	-0.539525	-0.444723	-0.762846	-1.28899	-1.99592	-1.56333
CGGA_1469	-1.20783	-0.508293	-1.136	-0.703703	-0.303803	-1.11928	-1.93276	2.01522	-1.36432	-1.2371	-1.93691	-1.31633	-1.01745	-0.510982	-1.06507	-0.567348	-1.8672	-0.529316	-1.28547	-1.02615	-0.860493	-1.31556	-1.45338	-1.23297	-1.15342	-1.09218	-1.28012	-0.59401	0.783913	-1.63101	-0.877085	-0.695713	-1.05516	-1.18854	-1.13333	-0.874341	-1.16822	-0.103114	-0.516094	-0.473481	-0.576272	-0.930246	-0.824447	-0.830039	-0.444723	-0.744164	-0.980965	-2.05868	-1.5664
CGGA_1471	-0.749853	0.130619	-0.101819	-0.687722	0.542986	0.67756	0.230877	-0.458657	0.799513	0.00834357	1.69009	-0.358609	-0.115224	-0.306824	-0.577999	1.47385	1.90634	-0.465667	0.411872	-0.608048	0.0790146	0.700609	0.219608	-0.570028	0.129069	-0.179503	0.164562	0.12187	-0.38351	0.200526	-0.654326	-0.695713	-0.607254	-0.28693	-0.0226143	1.36262	-0.12176	-0.150776	-0.175919	-0.0637123	0.169498	-0.219195	-0.0465129	-0.32164	-0.0794459	1.15067	-0.554709	-0.659145	0.0860677
CGGA_1472	0.399042	-0.955163	0.403519	-0.751646	-1.0068	3.35917	-1.29966	-0.809599	-1.25148	-0.863468	-0.711289	-0.796851	-0.698595	0.67215	1.09274	-0.265057	-0.289469	-0.0201293	-1.26076	1.60418	-1.08727	0.490126	-0.0115185	-0.422351	-0.931251	-1.14252	-0.034704	3.43599	0.116814	-1.06646	1.62569	-0.695713	-0.530639	2.03628	1.41669	-0.575213	1.01341	2.70897	-0.498231	0.141172	0.635151	1.29003	-0.936681	1.13093	4.02677	-0.338511	0.708084	1.57039	-1.19245
CGGA_1473	5.12096	-0.242388	0.315379	0.015439	-1.20309	3.08609	-1.36054	-0.668698	-0.901904	-1.04798	-1.06838	-0.96246	2.29118	5.05786	7.06256	-1.02519	0.098395	0.478449	-1.09473	6.99539	-0.251433	-0.670696	-0.958744	0.992625	-0.0913588	-1.21679	6.36481	8.05105	-0.516929	-0.0410859	12.3968	3.08594	-0.639551	1.09969	2.03006	3.97818	0.135344	25.8253	1.26672	7.0048	1.2842	0.89409	-0.746894	5.77915	23.1975	0.939832	0.819921	2.22936	-1.53492
CGGA_1474	-1.01832	-0.840675	-1.02289	-0.679732	-0.396242	-1.11382	-1.73072	1.49876	-1.26254	-1.01338	-1.7054	-1.28587	-1.09752	0.3942	-1.0522	-0.730233	-1.92726	-0.550532	-1.21674	-0.708158	-0.329185	-1.29439	-1.41629	-1.23056	-1.01838	-0.943639	-1.16132	-0.477725	-0.516929	-1.35758	-0.850878	-0.695713	-1.06836	-1.12248	-1.05869	-0.62579	-1.17724	-0.0673671	0.486568	0.789973	-0.521401	-0.72453	-0.735333	-0.830039	0.197661	-0.560019	-1.03848	-1.69154	-1.18093
CGGA_1476	0.0397658	-0.626474	0.234583	2.07698	0.330718	1.08717	-1.07962	-0.75722	0.416749	-0.0885244	2.04573	1.21234	0.0792328	0.0572163	0.261966	0.0108205	-0.508424	4.01093	-0.222121	0.706139	-0.543004	0.226163	1.42904	-0.519465	-0.245571	-0.551851	-0.352764	0.528867	0.0501046	0.0803094	-0.379151	0.586204	-0.655817	0.811718	0.417939	1.64585	-0.434496	-0.0673671	-0.744431	1.02901	0.563413	-0.388124	-0.564333	-0.0311265	0.474767	-0.306485	0.299083	1.42604	-0.0175958
CGGA_1477	-0.776174	-0.13898	-0.310418	-0.615808	-0.343746	1.5514	-0.697683	-0.809075	0.250811	-0.589009	1.77782	-0.760135	-0.873034	-0.520821	-0.180991	1.67929	-0.734887	-0.476275	-0.646842	0.0740733	-0.432855	1.66894	1.84193	-0.123785	-0.0521522	-1.02638	-0.839433	0.703294	-0.45022	-0.485416	-0.48398	1.03488	-0.475004	0.38112	0.690547	0.429107	0.433044	-0.150776	-0.863259	3.18029	1.13411	0.246448	-0.853348	2.51087	0.0213201	0.675623	1.16693	1.92498	-0.218012
CGGA_1478	-0.0141915	0.211868	1.15124	-0.104418	0.409463	0.442715	0.688238	-0.683365	0.341524	-0.810421	2.1826	-0.710921	-0.715753	0.627875	1.88124	5.99647	1.63484	1.1998	-0.588926	0.309626	-0.850774	4.16271	-0.682437	-0.704062	-0.907727	-0.0633624	-0.506045	-0.117968	0.450364	0.166347	-0.549497	-0.375234	-0.60584	-0.0277159	0.499884	3.58946	0.714205	0.194777	0.270269	1.47292	0.66312	-0.0812449	0.476605	0.695158	0.462171	-0.527994	0.756653	5.02216	-0.512109
CGGA_1480	-0.418213	0.174936	0.63856	-0.639779	-0.288967	0.0494847	1.45143	-0.426706	0.713225	-0.118507	0.978813	1.36076	-1.19189	-0.178918	-0.0265993	1.31243	1.57228	-0.200466	-0.415176	1.05554	-0.478211	0.907319	0.0203429	-0.578054	-0.574907	-0.706872	-0.647831	-0.139772	-0.283445	-0.061122	0.341543	0.6503	-0.0582149	-0.237186	0.0203863	1.79903	0.0962523	-0.0792827	-0.780546	0.03873	0.327918	-0.227908	-0.0561467	1.27618	0.43698	-0.223753	-0.549596	0.288524	0.874678
CGGA_1481	-1.1394	-1.14351	-1.12572	-0.775617	-1.21336	-1.03736	-2.04486	0.109659	-1.47494	-1.23249	-1.89178	-1.32961	-1.8253	-0.498684	-1.58706	-0.762516	-2.25506	-0.582356	-1.39667	-0.820045	-1.26221	-1.30044	-1.53982	-1.33169	-1.20395	-1.07274	-1.21881	-0.706661	0.116814	-1.80309	-0.890189	-0.695713	-1.13225	-1.28959	-1.3248	-0.791972	-1.43735	-0.150776	-0.785982	-0.336892	-0.550438	-0.969937	-0.993521	-0.394268	-0.444723	-0.848246	-1.33884	-2.05241	-1.667
CGGA_1482	-0.653783	-0.408579	0.108249	-0.559875	-0.909794	0.92879	-0.655475	-0.716887	-0.691716	-0.614379	-0.366935	-0.853877	-0.6557	-0.503603	-0.100119	-0.592294	-0.343269	-0.61418	-1.24917	0.943655	-0.960923	0.551646	0.89601	0.23016	-0.914697	-1.10414	-0.992715	-0.434118	-0.516929	-0.193125	-0.497083	-0.11885	-0.519559	1.81632	1.14652	-0.650356	2.3275	0.0994516	-0.506775	0.00458255	0.250416	3.19278	-0.682347	-0.249012	-0.444723	-0.741495	-0.0824394	1.13735	-1.02352
CGGA_1486	-1.02885	-1.19891	-0.87011	-0.791598	-1.19624	-1.10836	-1.97359	-0.0280989	-1.40414	-1.21404	-1.64498	-1.21947	-1.93397	-0.326502	-1.10734	-1.39058	-1.96104	-0.61418	-1.43837	-0.968247	-1.25573	-1.2047	-1.57221	-1.34694	-1.27888	-1.10265	-1.30694	-0.728464	-0.45022	-1.80426	-0.811568	-0.695713	-1.13319	-1.32612	-1.20959	-0.595444	-1.32308	-0.150776	-0.844231	-0.780808	-0.547448	-0.959772	-1.0046	-0.830039	-0.444723	-0.712139	-1.29602	-1.73704	-1.63014
CGGA_1487	-0.035248	-0.238695	7.54436	0.0553914	0.325012	-0.846205	-0.29014	-0.623652	2.19782	-0.898063	-1.20161	0.46944	-0.511287	0.0793539	0.212341	0.754808	-0.263194	4.31856	-0.33641	-0.420587	-0.533285	-0.372613	-0.527569	-0.37901	-0.459029	0.636473	0.812177	-0.190646	0.583784	1.70206	-0.628118	-0.182946	0.736466	-0.379423	-0.28792	-0.747175	0.374406	-0.0792827	-0.827145	-0.234449	0.0828156	0.809867	0.282002	-0.830039	-0.306169	-0.850915	1.05765	0.0359169	-0.718668
CGGA_1488	-0.139214	0.337434	-0.504327	1.20602	1.84056	0.0112541	-0.67139	0.0143284	-0.0633645	0.979329	-0.381131	-0.147691	1.17734	-0.0239549	-0.129527	-0.370712	-0.485903	-0.391411	1.74241	-0.735639	1.11571	-0.855202	-0.768358	0.348944	2.94497	0.780029	2.5136	-0.245155	-0.516929	0.189919	-0.575704	-0.695713	-0.497163	-0.746287	-0.102125	0.0736211	-0.157845	0.0279579	1.70475	-0.200302	-0.384972	-0.546889	0.663984	-0.466897	-0.243191	2.4637	-0.463961	-0.963529	-0.0959193
CGGA_1491	-0.269502	8.60267	0.429961	0.0394104	2.25368	-0.567668	0.651566	0.353747	0.713225	1.293	-0.000376092	-0.598431	0.948569	-0.358479	-0.289433	0.985195	-0.0404853	-0.518708	1.11923	0.781713	-0.526806	-0.793579	-0.224886	0.286341	0.227521	2.07054	0.110914	0.0637271	-0.25009	0.637785	-0.70674	-0.695713	-0.101827	-0.0968915	-0.248165	-0.284755	0.817949	-0.007789	0.163479	-0.0295649	-0.282917	-0.169824	1.95926	-0.0311265	-0.117233	-0.458605	0.490163	-0.299847	1.92283
CGGA_1492	-0.534024	0.987426	-0.361834	0.534819	0.958392	-0.343745	-0.276302	0.707307	0.943326	2.13252	-0.690905	0.464753	0.299427	0.775459	-0.153421	1.35059	0.342374	4.28674	1.12927	-0.106517	0.305792	-0.787169	-0.630205	-0.435192	0.0314885	0.61155	-0.203314	0.946766	-0.216735	-0.451237	0.695338	-0.695713	-0.778637	-0.614931	-0.177579	0.692109	-0.679572	-0.0911983	0.139791	1.02901	-0.374083	-0.449597	1.37641	-0.684782	0.625916	-0.399892	-0.547679	0.715289	1.41757
CGGA_1494	-1.12229	-0.792665	-1.09193	-0.687722	-0.698667	-1.07013	-2.0753	0.115421	-1.35104	-1.18405	-2.01226	-1.34993	-1.76382	-0.00673676	-1.49516	-1.18807	-2.18875	-0.465667	-1.37196	-0.985913	-1.16502	-1.24856	-1.49464	-1.40312	-1.20744	-1.24969	-1.21114	-0.764803	-0.150025	-1.76891	-0.837775	-0.695713	-1.1405	-1.26782	-1.22501	-0.794863	-1.3291	-0.126945	-0.84928	-0.132007	-0.57008	-0.941379	-1.01568	-0.830039	-0.343957	-0.853584	-1.08961	-2.06496	-1.60787
CGGA_1496	-0.86698	0.821235	-0.491106	-0.440018	-0.113218	-0.403822	-0.607733	-0.277425	-1.00147	1.35296	-0.781543	-1.03511	0.94285	-0.924218	0.953054	-0.491041	0.0395898	-0.61418	-0.473865	-1.03204	0.286354	-0.770781	-0.34293	-0.566818	0.403515	0.787007	-0.689983	-0.670322	-0.516929	-0.638634	-0.74605	-0.695713	-0.369156	-0.685273	0.483657	-0.598334	-0.248057	-0.138861	-0.783264	0.0728774	-0.53293	-0.56383	-0.214624	-0.394268	-0.205403	-0.287804	-0.425617	-0.568144	0.800194
CGGA_1497	-0.430057	0.891404	-0.774625	-0.200304	1.32815	-0.824359	1.46665	-0.284758	0.357012	0.580326	0.374555	-0.280492	1.01863	0.76316	1.77648	2.77546	9.51598	1.74081	2.22968	-0.010333	0.312272	-0.351108	-0.655799	0.148295	0.684932	1.00085	-0.325939	-0.365074	0.0834596	-0.538453	-0.824671	0.265725	-0.418662	-0.378646	-0.502112	-0.500069	-0.195434	-0.0435359	-0.614341	3.41932	-0.474003	-0.283572	-0.569149	-0.394268	-0.356552	-0.27446	-0.0447346	-1.04669	0.604385
CGGA_1498	-1.09465	-1.05488	-0.445567	-0.623798	-1.19282	-1.03736	-1.73972	0.916301	-1.41742	-0.918821	-1.72142	-1.2929	-1.7438	0.190042	-1.16432	-1.50063	-2.01859	-0.56114	-1.243	-0.761157	-0.912328	-1.2742	-1.51815	-1.37423	-1.15168	-0.895787	-1.25329	-0.455921	-0.45022	-1.40826	-0.850878	-0.695713	-1.11787	-1.20137	-1.19905	-0.537641	-1.33511	-0.103114	-0.570072	-0.780808	-0.467384	-0.902656	-0.652001	-0.830039	-0.406935	-0.621401	-1.05893	-1.66644	-0.959014
CGGA_1500	1.11365	-0.275626	-0.483761	1.53363	0.270233	0.0276386	-0.0465835	-0.109811	-0.474891	-0.104669	0.666492	1.82322	-0.090917	-0.269928	-0.930894	-0.827083	-0.266948	0.30872	0.505311	1.04278	0.134089	-0.592324	0.282547	0.743018	-0.599302	-0.52643	2.18022	1.16117	-0.25009	1.96606	2.00569	2.50908	1.98801	1.07793	-0.232749	-0.06366	-0.481105	-0.138861	0.977414	-0.166155	0.0185508	0.00878601	0.429881	-0.830039	0.0842988	-0.00758271	0.521477	0.58977	0.444666
CGGA_1501	-0.331355	-0.796358	1.51703	-0.432027	-1.05701	0.196946	-0.524702	-0.722649	-0.441703	-0.944191	-0.416805	-0.632022	-1.11896	-0.363398	0.660812	-0.50865	-0.465885	-0.529316	-1.39744	5.52221	-1.1877	1.84538	-0.0470362	-0.27387	-1.10376	-0.855412	-1.26096	-0.226985	0.0834596	-1.11007	-0.0646668	-0.695713	1.04576	3.44272	2.04791	-0.679257	1.55318	-0.126945	-0.94675	-0.780808	0.209637	2.9193	-1.02531	-0.394268	-0.343957	-0.762846	0.82695	0.425026	-1.25234
CGGA_1502	-0.52218	-0.604315	0.720825	-0.495951	-0.986256	2.72017	0.870906	-0.556083	-0.678441	-0.865774	1.11277	-0.714827	-1.08465	-0.796311	0.603834	-0.495444	0.309843	-0.550532	-1.19049	0.199701	-0.717947	0.792862	1.46299	-0.421548	-0.638508	-1.06576	-0.122841	-0.612179	-0.45022	-0.136552	-0.732947	1.61174	-0.0153102	0.91315	0.319768	-0.348338	1.02694	-0.11503	-0.511046	0.00458255	0.261091	0.601732	-0.755083	0.259387	-0.356552	-0.0476143	0.25946	0.0359169	-0.935977
CGGA_1503	-1.23678	-1.12135	-0.962658	-0.767627	-1.38226	-1.14113	-1.92031	0.639738	-1.40636	-1.22557	-1.90452	-1.3054	-2.00689	-0.0190354	-1.44553	-1.53292	-1.97605	-0.56114	-1.40594	-0.954506	-1.27193	-1.26162	-1.52233	-1.36781	-1.24926	-1.15947	-1.2418	-0.666688	-0.38351	-1.79955	-0.863982	-0.695713	-1.14804	-1.2515	-1.33292	-0.872896	-1.25843	-0.150776	-0.939372	-0.473481	-0.561753	-0.939927	-1.01038	-0.684782	-0.444723	-0.850915	-1.24682	-1.35735	-1.39747
CGGA_1504	-0.947258	-0.305171	-0.0665632	-0.783608	-0.675842	3.43017	0.686163	-0.748315	-1.21387	-0.962642	1.66716	-0.819505	-0.888762	-0.852885	0.416358	0.311644	0.55132	-0.539924	-0.950325	-0.10161	-0.876691	1.31115	0.833854	-0.126995	-0.697754	-1.01592	-0.318275	-0.168843	-0.45022	0.209955	-0.732947	-0.311138	-0.150861	0.561442	0.486091	0.408876	0.084224	0.0160422	-0.724238	-0.712513	0.298028	2.25617	-0.974735	1.13093	-0.15502	-0.0422768	0.405167	-0.117844	-1.10491
CGGA_1505	-0.77749	0.588567	-0.0695012	0.295105	0.433428	-0.523975	-0.747501	0.239036	-0.100977	1.11541	-0.846701	0.999079	-0.354006	-0.102666	-0.498965	1.21411	-0.400824	-0.465667	0.652033	-0.0329068	0.234519	-0.389337	-0.810405	-0.628618	0.706713	1.02228	-0.348932	-0.350538	-0.516929	-0.12948	-0.0253562	0.458013	-0.610319	-0.811576	-0.508602	0.0129284	0.237585	-0.138861	0.36308	0.03873	-0.421268	-0.672738	-0.196319	-0.103755	-0.230595	0.112512	-0.720227	0.0516068	1.29317
CGGA_1507	-0.510335	0.381752	0.673816	0.950324	0.359249	-0.00513052	0.308373	-0.638318	1.60486	0.508828	0.65448	1.64589	0.0921013	-0.0559314	0.140659	0.373276	0.183475	1.97418	0.259745	-0.20172	-0.115366	0.173148	0.0605615	-0.508228	-0.603658	-0.495526	-0.460061	0.00921848	0.0501046	-0.52431	-0.169495	0.586204	-0.589809	0.000265253	-0.0923889	1.52013	-0.647998	-0.0792827	-0.806952	0.448499	0.0390472	-0.196446	-0.23919	4.61709	0.159873	1.88992	-0.883188	0.37325	0.726478
CGGA_1508	-0.639306	-0.460283	0.872132	-0.631789	-0.593674	2.5454	-0.0244419	-0.777647	-0.417365	-0.635136	1.96601	-0.478911	-1.18474	-0.0387133	-0.508155	-0.981163	-0.0942858	-0.550532	-0.201271	1.17136	-0.682311	0.96982	-0.0556545	-0.744191	-0.613242	-0.977036	0.145402	0.143673	-0.516929	0.371422	-0.654326	-0.695713	-0.438936	0.193413	-0.636793	1.1791	-0.144313	-0.0554515	0.312209	0.346057	0.0949853	-0.339237	-0.687646	0.186759	-0.343957	1.27877	0.222395	-0.640317	-0.246423
CGGA_1510	-0.0602526	0.754758	0.0421433	-0.567865	-0.223917	-0.807975	1.32757	-0.229236	0.0295607	0.0775349	-0.270108	-0.175032	0.592542	1.26003	1.83713	0.230935	1.94012	-0.539924	0.579444	-0.818082	-0.38426	-0.203178	1.1005	-0.908723	0.791225	0.573667	-0.153497	0.754169	-0.516929	-0.202553	-0.863982	0.137533	0.0940733	-0.127593	-0.149182	-0.176375	0.335314	0.0756203	-0.270283	0.243614	-0.395647	-0.164499	-0.236782	-0.830039	-0.0164672	0.0271114	1.05062	0.355991	0.344842
CGGA_1513	-0.0707808	0.00874521	-0.358896	-0.455999	-0.791106	1.5951	1.35733	-0.599034	-0.426215	-0.921127	0.32141	-0.920277	-0.103785	-1.05704	0.925484	-0.323754	0.312346	-0.550532	-0.845303	-0.702269	-0.335665	0.0239518	1.64423	0.0351289	-0.375389	-0.817031	0.559263	-0.717563	-0.45022	2.06153	-0.182599	0.522109	0.341601	0.444466	-0.0364069	-0.0781106	0.141358	-0.0554515	-0.571237	-0.746661	-0.252599	1.04269	-0.691499	-0.684782	-0.217999	-0.530662	-0.844205	0.210075	-0.805438
CGGA_1514	-1.08018	-0.933004	-0.878924	-0.751646	-1.10152	-1.0319	-1.32664	0.297701	-1.35768	-0.563638	-1.05091	-1.30149	-0.965973	-0.304365	0.206827	-1.47129	-1.05769	-0.61418	-1.39899	-0.902488	-0.834576	-1.23225	-1.47662	-1.20889	-1.1813	-0.386363	-1.28012	-0.532233	0.617139	-1.69348	-0.916396	-0.695713	-1.09948	-1.18505	-1.11223	-0.348338	-0.76828	-0.150776	-0.665989	-0.610071	-0.536773	-0.776806	-0.635623	-0.830039	-0.444723	-0.858922	-0.904916	-1.73233	-0.777795
CGGA_1516	-0.135266	-0.102049	0.234583	-0.455999	-0.727198	0.846867	0.954628	-0.386897	0.407899	-0.508285	0.951512	-0.911684	0.548217	-0.958654	1.10745	-0.0346699	0.583851	-0.61418	-0.661515	-0.839674	0.140569	0.416717	0.275496	0.875446	-0.0312421	-0.207417	0.635903	-0.21245	-0.516929	0.906505	-0.759154	0.265725	-0.5726	-0.266721	0.172105	0.83228	0.77134	-0.007789	-0.0139865	-0.268597	0.0294395	0.0513813	-0.169826	-0.830039	-0.444723	0.742343	-0.0996942	0.10809	-0.298639
CGGA_1517	-0.0826251	0.186016	-0.101819	-0.631789	-0.750022	0.442715	1.32481	0.181942	-0.056727	-0.653587	0.389844	-0.378139	0.652595	-0.739738	1.3133	0.0108205	0.633898	-0.571748	-1.02214	-0.590381	-0.565682	0.5396	1.03077	2.07533	-0.353607	-0.542381	-0.256962	-0.245155	-0.45022	-0.0917654	-0.719843	-0.11885	-0.213096	0.0538958	-0.0672376	0.166105	1.73511	-0.11503	-0.265235	0.0728774	-0.0877742	-0.244365	-0.313852	-0.394268	0.285831	-0.10099	0.47866	0.260282	-0.752455
CGGA_1518	0.397726	-0.656019	0.469624	-0.120399	0.0739425	0.0167156	0.460596	-0.318804	-0.660741	-0.616685	1.33482	-1.11635	-0.687156	-0.380616	2.55027	0.0783223	1.47093	1.05128	-0.24606	-0.0397771	-0.0991679	1.90961	-0.779327	0.0174718	-0.174128	0.0104094	0.275691	-0.234253	0.550429	0.0508446	-0.0908738	-0.182946	0.201807	-0.451708	0.222408	-0.582438	-0.846464	0.0637047	-0.816272	0.926563	2.58957	-0.482996	-0.0344706	1.20356	1.77213	0.240613	-0.186607	0.72941	-0.293264
CGGA_1520	1.23604	-0.393806	-0.588061	0.670657	-0.694102	0.601099	0.471667	-0.441896	0.00743568	-0.768906	0.818284	0.66864	-0.23533	0.0670553	-0.780179	-0.29734	1.16815	0.276896	-0.0221158	0.356736	-0.228755	0.215229	0.488079	-0.24899	-0.66726	-0.990993	-0.0500322	0.118236	0.216879	0.647214	2.56914	0.714396	2.28009	0.416873	-0.420978	0.440667	-0.84045	-0.0792827	0.589475	0.03873	0.40051	-0.464118	-0.265201	0.767786	-0.0164672	0.275307	1.18163	-0.566575	-0.191136
CGGA_1521	0.512221	1.09822	0.142036	1.31789	3.91074	-0.496668	-0.651324	1.09753	1.24644	2.39314	-0.151441	1.76854	1.17734	3.07039	0.918132	0.498008	-0.53595	-0.00952122	2.89302	0.237979	0.357627	-0.445661	-0.104491	-0.364564	0.457533	1.85819	0.314012	3.54501	-0.38351	0.630713	0.328439	-0.695713	-0.691413	-0.243015	0.202125	1.32794	0.0736993	-0.0554515	0.688499	-0.302744	-0.152893	-0.435076	4.16252	-0.830039	0.273235	0.563535	0.53298	1.45742	1.18183
CGGA_1523	-0.181327	0.289423	-0.573371	0.159267	1.39206	0.218792	-0.0666492	0.0227091	-0.078852	0.48807	-0.348735	-0.396106	1.14589	1.28462	-0.317003	0.800299	-0.368293	0.213248	1.39645	-0.2822	2.46666	-0.28385	-0.350503	0.44044	1.4499	0.169916	-0.103681	0.245422	-0.25009	0.463353	0.276025	0.00934153	-0.520266	-0.684107	-0.425035	-0.134468	-0.488623	0.0398735	1.20536	0.789973	-0.204347	-0.402646	0.0907695	1.85721	0.0717031	2.27956	1.63473	-0.579127	0.203553
CGGA_1524	0.137152	0.259878	-0.717333	-0.184323	-0.509224	0.994329	0.556081	-0.498466	0.607025	-0.367596	0.068422	-0.424228	0.398085	-0.850426	0.0836806	-0.501313	0.0771251	-0.582356	-0.695492	-0.568789	-0.244954	-0.603904	0.478155	1.14351	-0.143634	-0.553845	-0.126673	-0.717563	-0.283445	-0.114159	0.236714	0.522109	0.350323	-0.116711	0.219974	-0.141693	-0.502155	-0.11503	-0.224072	-0.132007	-0.254307	0.0392803	-0.250269	-0.830039	-0.444723	-0.162372	-0.421144	0.023365	-0.353158
CGGA_1525	-0.294506	-0.508293	0.117063	-0.503941	-0.804801	2.06479	-1.78469	-0.798075	-0.817829	-0.90037	-0.40734	-0.985115	-0.90592	0.30319	0.581778	-0.7948	0.128423	-0.61418	-1.31867	0.927951	-1.02572	0.751557	0.342352	0.137059	-0.985269	-0.948624	-1.19581	1.43734	-0.516929	-0.143624	0.0401615	-0.695713	-0.202488	2.93323	2.69535	-0.872896	3.07175	1.79147	-0.25242	4.37545	1.43878	3.1134	-1.05566	-0.830039	-0.444723	-0.250441	1.92295	0.312059	-1.23775
CGGA_1526	-0.71432	0.787996	-0.535176	0.20721	0.540704	-0.46936	-0.532313	0.0562318	1.31724	1.85345	-0.261372	0.431943	0.980026	0.9501	-0.609245	-0.595229	-0.587248	-0.274722	0.247389	0.119221	0.956968	-1.04033	-0.228803	0.312827	2.44313	0.619525	0.3485	-0.328735	-0.25009	1.57005	0.0139544	0.714396	-0.614326	-0.637083	-0.101314	-0.0954514	0.249613	-0.0792827	1.35875	-0.268597	-0.433224	-0.466054	0.887971	-0.0311265	-0.142425	0.0457928	0.158488	-0.508522	0.804801
CGGA_1527	0.358245	-0.0688106	-0.164987	-0.448008	0.0705188	-0.39836	-0.0472754	-0.155905	0.390199	-0.312243	0.574761	-0.419541	0.582533	-0.196136	0.0505967	-0.256252	0.947942	-0.486883	0.545466	-0.0535177	0.244238	-0.173891	0.0527267	1.00306	-0.0983289	0.00791707	0.390653	-0.147039	-0.3168	0.902969	-0.562601	0.201629	-0.412061	-0.408959	-0.248165	0.0981872	-0.24505	-0.0792827	1.04964	0.619236	-0.24043	-0.396837	-0.123584	0.404644	0.260639	1.44423	0.283106	-0.51166	-0.0690436
CGGA_1528	-0.239233	0.104767	0.143505	-0.695713	-0.804801	0.797714	1.35387	-0.392135	-0.40409	-0.321469	0.932584	-0.335174	-0.252488	-0.71268	1.83897	0.663828	0.578846	-0.582356	-1.00361	0.697306	-0.364822	1.25214	1.41102	0.931628	-0.624568	-1.02838	0.130074	-0.49226	-0.45022	0.584748	-0.510187	1.35535	-0.122808	0.653158	0.468242	0.527371	1.01792	-0.0792827	-0.641913	-0.0637123	0.307422	0.285655	-0.760381	-0.0311265	0.638512	-0.29581	1.37527	1.17971	-0.849207
CGGA_1529	-0.410317	0.0641422	-0.726147	-0.248246	-0.265001	-0.480283	0.259938	-0.0134327	-0.264703	-0.464464	0.818648	-0.589838	2.37697	0.460613	-0.307813	0.115008	-0.298227	1.09372	-0.12791	-0.15559	-0.536525	-0.767033	0.385444	0.795187	-0.290877	0.771056	-0.594182	-0.419582	-0.416865	-0.644527	-0.719843	-0.375234	0.255555	0.0978106	0.310843	-0.585328	-1.02538	-0.0673671	-0.449302	0.96071	-0.383477	-0.308742	0.0854709	-0.176383	0.134682	0.195244	1.29411	-0.866252	-0.186529
CGGA_1530	0.206902	-0.844369	1.16153	-0.631789	-1.05131	2.09756	-1.8096	-0.819027	-0.864292	-1.27631	-1.39963	-1.29524	-1.38205	5.17346	1.13869	-0.461693	-0.143082	-0.61418	-1.33335	2.12338	-0.986841	0.555109	-0.519996	-0.787532	-1.02709	-1.03735	-1.3376	1.84434	-0.516929	-1.50019	0.85258	-0.695713	-0.663596	2.99347	0.914475	-0.933589	3.56942	0.433089	-0.646573	-0.780808	1.10721	4.36222	-0.862982	-0.830039	-0.444723	0.68363	2.48341	-0.304554	-1.34679
CGGA_1531	-0.589297	1.25333	-0.542522	-0.663751	1.5952	-0.513052	-0.442363	-0.315138	1.07829	1.60666	-0.182382	-0.795288	0.495313	0.234317	0.769254	-0.13739	-0.183119	-0.359587	2.18103	-0.924081	1.6697	-0.478669	-0.533837	-1.08931	1.23034	0.555722	-0.318275	0.681491	-0.516929	-0.0799795	-0.654326	-0.311138	-0.738326	-0.677889	-0.283863	0.60107	-0.68709	-0.0792827	-0.418624	-0.268597	-0.309818	-0.308258	0.574389	-0.684782	-0.15502	3.56324	-0.794358	-0.634041	-0.0406321
CGGA_1533	-0.591929	-0.788972	3.3856	-0.368103	-0.942889	0.764945	1.61887	-0.747267	-0.696141	-0.309937	0.696341	0.605365	-1.08036	0.423717	0.148011	-0.460225	0.267304	0.0647351	-0.996658	1.93298	-0.497649	0.75197	-0.0953507	-0.797163	-0.752643	-0.817031	0.91181	-0.190646	-0.25009	1.24712	0.865684	0.906684	0.273	0.136285	-0.249787	0.528816	0.744276	-0.0316202	0.267551	0.755826	0.351617	-0.136425	0.349439	0.259387	-0.406935	-0.293141	-0.310586	0.175557	0.0622635
CGGA_1534	-0.168167	-0.412272	0.892698	-0.759636	-0.861862	-0.125284	1.00929	-0.682841	-1.13643	-1.08027	-0.580973	-0.608587	-0.555612	-0.847966	1.58533	-0.587892	0.0158175	-0.412627	-0.887003	0.381273	-1.08403	1.17767	0.651043	-1.03874	-0.919053	-0.879837	-0.02704	-0.386877	-0.516929	0.0897382	-0.562601	-0.695713	0.813317	0.3271	0.159935	-0.130133	1.31261	-0.11503	-0.832582	-0.644218	0.113774	2.16517	-1.03639	1.42144	0.0465116	-0.0316017	-0.190441	0.307352	-1.21395
CGGA_1535	-0.662995	-0.331023	2.46013	-0.703703	-0.875557	0.988867	1.50194	-0.640414	0.414537	-0.270728	0.972261	0.992829	-1.17902	-0.449489	0.0211887	0.115008	0.486259	-0.444451	-0.783526	1.1635	-0.646674	0.70976	0.459613	-0.643064	-0.758742	-1.09866	-0.356596	-0.0234867	-0.3168	-0.343985	1.16706	-0.182946	-0.0065878	0.214399	0.164803	-0.212502	0.428534	-0.150776	-0.815107	0.107025	1.37964	0.320506	-0.45836	4.54446	0.449576	0.942501	-0.269046	1.21266	0.00927991
CGGA_1536	-0.595877	1.12038	-0.423532	-0.416046	1.24598	-0.103438	-0.634026	-0.320376	1.50309	0.73024	0.498319	-0.321894	0.502462	1.24035	-0.311489	1.50026	-0.210645	-0.115602	1.92697	-0.693436	2.44722	-0.257873	-0.573795	-0.592501	1.65377	0.11359	-0.276123	-0.245155	-0.45022	-0.0528718	-0.588808	-0.695713	-0.741862	-0.665453	-0.297656	1.22823	-0.326241	-0.103114	-0.700162	0.858268	-0.243205	-0.396353	0.35281	-0.176383	0.159873	8.08681	1.43151	-0.913321	0.336396
CGGA_1537	-0.278714	0.237719	0.122939	-0.0644657	0.141275	-0.190822	0.524253	-0.23814	0.0295607	-0.222294	0.447357	0.713949	-0.588498	0.632794	0.401654	0.989597	0.563832	-0.370195	0.134645	0.537327	-0.646674	1.22975	0.284636	-0.352525	-0.894658	0.0134001	-0.000215656	-0.357806	1.31759	0.125096	-0.418462	-0.182946	-0.653459	-0.0510335	-0.486696	1.4132	0.266152	0.194777	0.265221	0.346057	0.284577	0.27065	1.16398	-0.830039	-0.0416587	-0.402561	1.02378	0.71372	-0.201119
CGGA_1538	-0.476119	0.0678353	0.515164	-0.0884371	0.762101	1.18002	1.04458	-0.423563	0.633575	-0.621298	1.20923	-0.146129	-0.957394	0.180203	0.519286	2.11659	0.965459	0.382977	-0.345676	0.100573	-0.507368	1.16469	0.0655235	-0.543542	-0.719535	-0.135639	-0.659327	0.0310219	1.05075	-0.351056	-0.497083	-0.695713	-0.769208	-0.352219	-0.0964455	2.60537	0.757808	-0.0673671	1.12459	0.721678	0.471393	-0.0139637	0.0955865	-0.32164	-0.205403	-0.736158	-0.713836	-0.335933	-0.114348
CGGA_1539	-0.289242	0.677202	-0.0430591	-0.0245133	0.93785	1.03256	-0.436136	-0.358089	0.000798162	0.59647	0.68724	-0.0250462	0.175031	0.866469	0.125955	0.729862	-0.0479924	-0.380803	1.18718	-0.697361	2.69344	0.368252	-0.708814	-0.484953	1.19462	0.328924	0.999947	-0.012585	-0.283445	0.934791	-0.654326	-0.311138	-0.504	-0.304807	-0.279807	2.23833	-0.239036	-0.126945	1.38516	0.141172	-0.220147	-0.416683	-0.127437	-0.103755	0.159873	1.84455	1.58296	-0.0770503	0.137515
CGGA_1541	1.93748	-0.109435	-0.451443	1.23798	-0.0276265	0.382638	0.830774	-0.487466	0.434449	-0.577477	1.54449	1.54434	0.313725	-0.0903677	-0.0229233	0.534694	0.418696	0.870947	-0.263821	0.377347	-0.0505727	0.171184	0.542662	0.959719	-0.280422	-0.696903	0.697216	-0.00168324	-0.25009	0.860539	1.49465	-0.182946	1.14925	0.432807	-0.167843	-0.219727	-0.0210235	-0.0435359	-0.0384512	-0.371039	0.116976	0.194172	0.000211305	1.49407	-0.419531	-0.215747	0.590496	1.04164	-0.177314
CGGA_1542	-1.19994	-0.286705	-1.0126	-0.727674	-1.08668	-1.04282	-1.99919	0.156276	-1.25812	-1.08488	-1.99152	-1.3218	-1.67517	-0.560177	-1.36099	-1.29079	-1.87971	-0.592964	-1.38277	-0.98395	-1.04515	-1.28043	-1.50404	-1.39028	-1.12467	-1.22128	-1.22264	-0.681224	-0.516929	-1.70762	-0.916396	-0.695713	-1.14663	-1.24956	-1.23799	-0.654691	-1.26745	-0.150776	-0.675309	-0.371039	-0.550224	-0.835375	-1.03446	0.11413	-0.444723	-0.728152	-1.17844	-1.77313	-1.33911
CGGA_1543	-0.763013	-0.32733	0.308034	-0.352122	-0.647312	1.01071	0.863987	-0.669746	-0.20054	-0.644362	1.28058	0.413195	-0.589928	-0.555257	1.90881	0.266154	0.173465	0.74365	-0.762676	0.350848	-0.925287	2.56624	1.06185	-0.00339569	-0.889431	-0.777154	-0.923738	0.027388	-0.0833152	-0.694028	0.0401615	0.0734374	-0.310693	0.81677	0.944494	0.255699	1.0089	-0.0673671	-0.836853	0.209467	0.585618	1.12401	-0.722809	-0.466897	-0.230595	-0.501306	0.200666	0.269696	-0.698703
CGGA_1544	-0.10763	0.171243	0.0289223	-0.679732	-0.0470274	-0.458437	0.286923	-0.585415	0.430024	-0.602847	0.603518	-1.01558	0.739814	-0.265009	-0.526535	0.550835	-0.340767	-0.444451	-0.123277	-0.858322	0.253957	0.23795	0.784234	-0.863778	-0.236859	-0.153583	-0.345099	-0.219718	-0.38351	-1.84787	-0.850878	1.86812	0.0367884	-0.233299	-0.177579	0.116973	0.717212	-0.11503	-0.0555376	-0.507629	0.0384067	0.047993	-0.376954	0.622529	-0.280978	-0.0876459	-0.505501	0.334025	-0.416124
CGGA_1546	-0.30635	-0.201763	0.457872	-0.575856	-0.582262	0.147792	0.446065	-0.63989	0.120273	-0.0331713	0.26608	0.215557	-1.09752	-0.422432	0.0983846	-0.821213	-0.291971	1.32709	-0.805148	0.823916	-0.873452	1.82535	0.431147	-0.7779	-1.04364	-0.744755	-0.398748	-0.0561918	-0.0166053	-0.149517	-0.0908738	0.329821	-0.194944	-0.0362657	-0.292788	0.297606	0.479654	0.0637047	-0.921509	-0.507629	0.169498	0.314213	-0.150559	-0.394268	-0.192808	-0.704133	-0.785411	0.908275	-0.677203
CGGA_1548	0.547754	-0.408579	0.37267	-0.13638	-0.470422	0.49733	0.708304	-0.46599	-0.435065	-0.522124	0.572577	0.643643	-0.752928	-0.237952	0.62589	0.282295	1.09433	0.764866	-0.605915	0.471568	-0.902609	1.55285	0.509233	-0.4376	-0.992239	-0.861394	0.340836	-0.143406	0.0834596	0.481032	0.0663685	-0.311138	0.0721495	0.599139	-0.00963296	0.336623	0.0752028	0.0160422	-0.360763	-0.507629	0.53395	0.799219	0.0156255	-0.394268	-0.0416587	-0.29581	0.0172548	0.614874	-0.702543
CGGA_1551	-0.751169	-0.777892	2.08847	-0.711694	-1.14717	-0.627744	-0.894881	-0.772933	-0.848804	0.160565	-0.868906	-0.750761	-1.80671	-0.0362536	0.193961	-0.288536	0.656419	-0.550532	-1.38586	2.38249	-1.2201	2.69814	-0.236638	-1.10616	-1.24403	-1.04483	-1.06169	0.0164863	-0.216735	-0.694028	-0.326737	-0.375234	-0.494806	0.894496	1.04429	-0.515965	2.00424	-0.0792827	-0.960341	-0.780808	1.05426	0.69273	-0.763272	-0.830039	-0.444723	-0.584038	-0.789885	0.486217	-1.16557
CGGA_1552	-0.0852572	-0.334716	-0.182615	0.287115	-0.556014	0.186023	0.765042	-0.278472	0.0848734	-0.178473	0.227495	-0.642177	0.831323	-0.889781	0.0708146	-0.341363	0.0470969	-0.592964	-0.741053	0.0760362	-0.264392	-0.150007	1.50321	3.01757	0.00273698	-0.414277	0.969291	-0.321467	-0.516929	1.69616	-0.588808	1.99631	-0.332617	0.0954788	0.252427	0.137204	0.947253	-0.11503	0.614328	1.26804	0.0112917	0.503956	-0.17657	0.622529	-0.117233	-0.439924	1.02698	1.09028	-0.289424
CGGA_1553	1.05179	-0.127901	-0.79666	1.11013	0.132145	-0.715129	-0.523318	-0.263806	-0.140802	0.16979	-0.38186	0.487407	0.736955	0.622955	-1.15145	-0.413267	1.05304	0.107167	1.07521	-0.391143	1.16431	-0.955726	-0.524436	0.532738	0.65618	0.0682305	2.41397	0.339904	-0.18338	0.103881	1.27189	0.0734374	1.47198	0.100142	-0.678982	-0.61423	-0.490126	-0.11503	0.764999	-0.644218	-0.468238	-0.542048	0.671691	-0.394268	-0.318765	-0.298479	0.285023	0.464251	1.10274
CGGA_1554	-0.249761	-0.0540381	0.2243	-0.296189	-0.43162	-1.08105	0.558849	1.22272	0.317186	1.05313	-0.312333	-0.61718	1.17877	-0.722519	2.4161	0.566977	0.361142	-0.402019	-0.489309	-0.680676	0.160007	0.130705	-0.488657	0.691652	0.528976	1.55164	-0.544366	-0.434118	-0.150025	-1.42947	-0.588808	-0.311138	-0.431628	-0.403907	-0.552414	-0.557872	0.491682	-0.0673671	-0.339794	-0.712513	-0.461406	-0.284056	-0.0590369	-0.830039	1.00379	-0.640082	-1.01228	0.329318	0.413951
CGGA_1557	0.0358177	-0.271933	-0.110633	-0.599827	-0.924629	0.273407	1.3511	-0.04067	-0.870929	-0.875	0.719273	-0.897623	0.263681	-0.946355	0.613024	-0.624578	0.352383	-0.486883	-1.06461	-0.754287	-0.426376	0.328471	4.23284	0.767899	-0.640251	-0.522941	-0.387252	-0.695759	-0.516929	0.3396	-0.510187	0.842588	0.806245	0.656656	1.21223	-0.534751	-0.478098	-0.11503	-0.695114	-0.0637123	-0.277152	1.18354	0.190962	-0.684782	-0.192808	-0.752171	-0.640982	0.340301	-0.81926
CGGA_1558	0.517485	0.536863	-0.00339589	-0.392075	0.259962	1.21279	1.14352	-0.516274	1.26414	0.619534	1.53611	1.72714	1.113	-0.0952872	0.815204	0.6741	0.66893	-0.423235	0.272873	0.803305	-0.445814	0.295695	0.0869386	0.412349	-0.152347	0.58563	-0.142001	-0.252423	-0.416865	-0.224947	-0.497083	0.201629	0.0372599	-0.47658	-0.121597	0.687773	0.279684	-0.007789	-0.804234	0.209467	-0.0674913	-0.0735003	-0.480036	-0.394268	0.134682	0.712986	-0.351486	0.399922	0.429309
CGGA_1559	-0.298454	0.00505208	0.748736	-0.567865	-0.875557	-0.780667	2.50038	-0.534607	-0.735966	-0.367596	-0.566049	-0.710921	0.152154	-0.99063	-0.135041	-0.734635	-0.0517459	-0.61418	-0.961136	-0.398995	-0.828096	-0.552673	0.505316	-0.442415	-0.371032	-0.0852946	-0.360428	-0.550403	-0.516929	-0.181339	-0.759154	-0.311138	0.0806361	0.441745	-0.47047	-0.820874	0.393952	-0.0911983	-0.523861	-0.507629	-0.473576	-0.156755	-0.504121	-0.103755	-0.444723	-0.525325	0.472269	0.0782796	-0.173475
CGGA_1560	-0.544552	0.130619	-0.132669	-0.448008	0.452829	-0.207207	1.28052	-0.577035	-0.0323894	0.0521648	0.457914	-0.0711357	1.38467	-0.847966	0.388788	0.731329	0.578846	1.8681	0.0921729	-0.132035	-0.189879	0.743828	0.292471	1.70212	-0.595817	0.324936	0.540102	-0.583108	0.450364	0.835789	-0.667429	-0.695713	-0.443179	-0.191328	-0.194617	-0.73995	0.218039	0.0279579	0.0935803	-0.575924	-0.231889	0.11237	-0.46414	-0.830039	-0.444723	-0.653426	-0.849957	-0.550885	-0.43225
CGGA_1562	1.53478	-0.164832	-0.488168	-0.128389	-0.706655	1.25648	0.90827	-0.608986	0.418962	-0.755068	0.812096	-0.573434	0.27226	-0.400294	0.986138	0.439311	0.229768	-0.338371	-0.521743	0.0308887	0.179445	0.950072	1.59252	0.436427	-0.0408259	-0.783136	0.597583	-0.34327	-0.516929	1.38619	0.0925756	0.265725	0.372954	0.0371848	0.152634	0.916094	0.470633	-0.0911983	0.020963	-0.780808	-0.0538271	-0.462666	-0.151522	0.332016	-0.306169	0.318008	0.885744	0.470527	-0.49368
CGGA_1563	-0.0457762	0.496239	-0.435284	-0.575856	-0.301521	2.03202	0.687546	-0.339756	0.210986	-0.0400904	-0.168913	1.46388	-0.419778	2.39888	0.57075	1.4357	0.894142	-0.189858	1.32773	0.40581	0.668637	1.6715	-0.260926	-0.386234	-0.809275	-0.0528948	0.635903	-0.434118	-0.416865	1.50759	-0.0646668	0.265725	-0.73479	-0.670893	-0.371487	3.74553	-0.936676	0.087536	-0.871803	-0.712513	0.254473	-0.457342	-0.411154	0.695158	-0.0290629	-0.00224516	-0.850596	0.260282	-0.102062
CGGA_1564	-0.414265	-0.0983557	0.590083	-0.216285	0.530433	0.300715	0.171372	-0.815884	1.03846	-0.429868	3.52689	-0.399231	0.612559	0.0621358	2.44918	2.49518	0.18848	2.68492	0.0180397	-0.186016	0.182684	2.12648	-0.911735	-0.134219	-0.722149	-0.264241	-1.10768	-0.205182	0.0501046	-1.21497	-0.379151	0.137533	-0.633186	-0.332788	0.0861043	1.67909	0.636021	-0.0316202	-0.796079	0.789973	-0.0939658	0.306953	-0.678494	1.34881	0.210256	0.237944	-0.210252	0.103383	0.0453702
CGGA_1565	-0.884088	0.115846	-0.207588	-0.424037	-0.290108	0.519176	0.0489019	-0.663984	0.0339857	-0.501366	0.718545	-0.328143	-0.687156	-0.43719	-0.326193	0.644751	-0.413335	-0.529316	0.314572	0.309626	0.253957	0.740106	1.39143	-0.606145	0.0105783	-0.832483	-0.360428	0.387145	-0.516929	-0.18016	0.053265	1.61174	-0.483962	-0.0615264	-0.118351	1.65019	-0.00899518	-0.126945	-0.391829	0.550941	0.80147	0.312277	-0.668378	0.840414	-0.444723	-0.301148	0.497193	0.260282	0.393219
CGGA_1566	-0.659047	-0.124208	0.00248014	-0.639779	-0.926912	-0.36013	1.34141	-0.490609	-0.22709	-1.03414	-0.576241	-1.17807	-0.0880573	-1.1333	0.802338	-0.582022	0.165958	-0.61418	-1.14801	-0.864211	-0.798939	-0.0191632	1.97199	0.0559964	-0.797077	-0.874852	-1.29928	-0.790241	-0.516929	-1.54497	-0.890189	0.393917	-0.15534	0.43475	1.01427	-0.754401	1.65993	-0.150776	-0.937818	-0.268597	-0.281209	2.0006	-0.743041	-0.249012	0.00872433	-0.722814	-0.625006	0.396784	-1.23699
CGGA_1567	0.951776	-0.541532	-0.357427	-0.280208	-0.739751	0.1041	0.68893	-0.154333	-0.773579	-0.918821	0.628999	0.139782	-0.0923468	-0.265009	0.193961	-0.281198	-0.0317271	-0.23229	-0.841442	0.384218	-0.740625	0.482475	0.821058	0.872236	-0.735218	-0.766188	-0.440901	-0.237887	0.683849	0.232348	1.63879	0.522109	1.40455	0.957842	0.185898	-0.357008	-0.0435765	0.552245	-0.613953	-0.780808	0.696213	-0.0860853	-0.266165	6.06966	0.0465116	-0.394555	0.95029	0.184971	-0.843064
CGGA_1568	0.0305536	-0.438124	-0.413249	-0.352122	-0.699808	1.85179	0.0316038	-0.596415	-0.247002	-0.778132	0.827749	-0.228153	-0.135242	-0.540499	1.15891	0.164901	1.92761	-0.391411	-0.903992	0.921081	-0.598079	0.657882	1.22585	0.578486	-0.749158	-1.04981	0.0189446	0.972203	-0.516929	-0.0422645	0.053265	-0.182946	-0.0030517	1.32665	1.69092	0.129979	-0.416453	0.087536	-0.111068	0.619236	0.575156	1.65161	-0.715102	1.49407	-0.381744	-0.4933	1.00461	1.19383	-1.04962
CGGA_1569	-0.552448	-0.331023	-0.104757	-0.519922	-0.79453	0.147792	-0.160059	-0.659794	-0.760304	-0.743536	0.47939	-0.647645	-0.292523	-0.523281	0.721466	-0.279731	2.04898	-0.603572	-1.17118	1.36372	-0.679071	0.530502	3.01349	0.370614	-0.79882	-1.07424	0.486454	-0.357806	-0.516929	0.574141	-0.732947	0.522109	-0.404989	1.15993	2.00328	0.0678409	1.20887	-0.150776	-0.514153	-0.575924	0.482922	1.97882	-0.729071	0.985671	-0.268382	-0.402561	0.463322	2.005	-1.07112
CGGA_157	-0.399789	-0.530452	0.540137	-0.711694	-0.574273	2.44709	4.68202	-0.590129	-0.28019	-0.898063	1.23435	-0.282835	-0.644261	-0.693003	0.706762	-0.429409	-0.357032	-0.317155	-0.977353	0.95347	-0.818377	1.32195	1.03416	-0.408706	-0.804047	-0.88831	-0.486885	-0.583108	-0.516929	-0.428844	-0.759154	-0.311138	0.908792	1.24892	0.374127	-0.407585	0.777354	0.0994516	-0.836465	0.277762	0.187006	2.22616	-0.761827	-0.612154	-0.356552	0.120518	0.895969	0.319904	-1.18938
CGGA_1571	2.46653	-0.493521	-0.0136789	-0.623798	-1.15744	0.939713	1.54761	-0.56813	-1.0789	-0.858855	0.972989	-0.271117	0.229365	-0.565096	0.521124	-0.761049	0.865365	-0.550532	-1.30555	1.01138	-0.931766	0.560253	1.07752	3.1508	-1.14645	-0.922206	2.92363	0.0964322	-0.45022	1.96488	1.58638	-0.375234	2.09527	2.07242	0.658094	-0.221172	0.233074	-0.0792827	-0.406198	-0.712513	0.203018	1.51172	-0.741114	-0.539525	-0.255786	-0.621401	0.540649	1.08714	-1.2869
CGGA_1572	-0.655099	1.45276	-0.0768462	-0.200304	-0.744316	0.879637	0.410085	-0.73103	-0.634191	-0.851936	0.897639	0.66864	-0.82299	-0.228113	-0.747095	-0.438214	-0.0592529	-0.0943856	-1.06925	1.40102	-0.899369	1.03726	1.13628	0.0632197	-0.92341	-1.07922	-0.555862	-0.36144	-0.216735	-0.161303	0.105679	-0.695713	-0.10112	1.85596	0.866606	-0.475503	-0.127774	-0.138861	-0.79336	0.209467	0.666109	0.284203	-0.823483	0.913043	0.00872433	-0.437255	0.389191	2.99189	-0.772419
CGGA_1575	0.367458	0.732599	0.0524264	-0.719684	0.0728013	-0.605898	1.19542	-0.101954	0.59375	0.0198755	0.60279	0.528809	-0.0608905	-0.62167	0.162715	1.33591	0.617632	-0.476275	0.160128	0.530456	-0.329185	0.482915	0.0284389	-0.257016	0.500225	0.355342	0.785353	0.00558457	0.316944	1.50759	0.0925756	-0.695713	-0.448129	-0.18511	-0.111861	-0.329552	-0.254071	-0.007789	1.2706	0.107025	-0.050411	0.233863	-0.49256	0.259387	0.248044	-0.269123	-0.616698	0.0829866	0.578277
CGGA_1579	3.10085	-0.862834	-0.87011	-0.559875	-1.24874	0.906944	1.20718	-0.733649	-1.40636	-1.07335	0.908195	-0.00395436	-0.0208553	-0.296985	-0.818776	-0.945945	0.749006	-0.539924	-1.34647	0.65314	-0.983601	0.561209	-0.0177863	-0.0114216	-1.21092	-1.1829	1.76252	0.110968	-0.516929	0.436245	2.85742	-0.375234	5.01044	2.54966	0.588319	-0.273194	0.502207	-0.0673671	-0.00272502	-0.780808	0.15135	1.30068	-0.666933	0.0415019	-0.356552	-0.656095	0.645456	0.250868	-1.33297
CGGA_1580	-0.680103	0.655044	0.236052	-0.416046	1.17637	0.251561	-0.510864	-0.254378	0.283999	0.741772	-0.159813	-0.505471	1.21881	-0.041173	-0.890458	-0.388321	-0.15184	-0.221682	1.85593	-0.00444423	0.202122	-0.82103	-0.281035	-0.454454	1.71563	0.243688	0.168394	-0.0561918	-0.516929	0.445674	-0.615015	-0.695713	-0.570007	-0.486296	-0.168654	-0.309321	-0.0014775	-0.0435359	0.224835	0.0728774	-0.262421	-0.442821	0.0609046	-0.0311265	0.0339158	1.31613	-0.104168	-0.828596	0.240411
CGGA_1583	2.40073	-0.530452	-0.638007	-0.0644657	-0.967996	1.91733	0.0814222	-0.750934	0.253024	-0.981093	1.07673	-0.625772	-0.475541	0.57376	-0.945598	-0.0288002	-0.270701	0.160208	-0.781981	-0.497142	-0.199598	0.836365	-0.239772	-0.362156	-0.541799	-0.993485	3.2187	0.25269	0.283589	2.10985	1.11465	6.22664	1.67235	0.559499	-0.149182	-0.120017	-0.47058	-0.0792827	-0.514929	1.50707	0.0102242	0.0799395	-0.559997	1.34881	0.663703	0.29132	0.546401	0.249299	-0.24028
CGGA_1586	0.120044	0.278344	0.237521	-0.336142	0.61146	-0.474822	0.789259	-0.500037	1.2044	1.0393	0.441533	2.82782	-0.496989	0.143307	0.0616247	-0.207827	-1.03016	0.542097	0.276734	0.270367	-0.504128	0.632602	-0.353376	-0.388642	-0.560967	0.71174	2.44846	-0.168843	0.917333	0.629535	0.210507	2.06041	-0.837101	-0.297034	-0.0558789	0.852511	-0.144313	-0.0911983	-0.764236	-0.268597	-0.19111	-0.348433	-0.0469946	-0.830039	-0.0290629	-0.125009	-0.888301	0.236747	1.0582
CGGA_1587	2.8995	0.304196	-0.448505	-0.591837	0.368379	-0.726052	0.583066	0.0756122	-0.29789	0.453475	-0.128872	-0.158628	0.0763731	-0.90208	-1.19189	-0.0713557	0.623888	-0.603572	0.563228	-0.607066	-0.591599	-0.382513	-0.369568	-0.236148	-0.00336182	1.05269	-0.954394	-0.535867	-0.3168	-1.3069	-0.693636	-0.695713	-0.423377	-0.641358	-0.235183	-0.534751	-0.649501	-0.0792827	-0.718413	-0.371039	-0.304908	-0.373603	-0.501231	0.0415019	-0.381744	0.0698117	-0.69019	-0.784664	0.0154229
CGGA_1588	-0.911725	-1.07334	4.13186	-0.807579	-1.18939	0.896021	-1.29966	-0.808551	-1.36653	-1.16791	-0.65596	-0.914027	-1.65372	-0.771714	1.41255	-1.18367	0.316099	-0.603572	-1.4654	1.64835	-0.967403	1.50323	-0.171087	-0.891869	-1.28847	-1.22078	-1.22647	0.332636	-0.516929	-0.701099	-0.431566	-0.695713	-0.338746	2.34951	3.9951	-0.591108	2.46432	0.0160422	-0.747926	0.721678	1.41871	2.65647	-1.01905	-0.830039	0.877831	-0.242435	1.47688	0.345008	-1.72843
CGGA_1589	2.68762	0.293116	-0.962658	3.17966	0.0328584	0.196946	-0.362792	0.1568	-0.00583935	-0.00549471	-0.857622	0.186653	1.55768	1.40269	-1.19373	-0.879911	-0.168105	0.913379	1.50611	-0.551123	2.09086	-0.958543	-0.357816	0.0688379	0.729366	-0.218881	-0.452397	0.143673	-0.45022	0.297171	2.67397	1.73993	1.88476	-0.0191661	-0.37311	-0.430706	-0.726181	-0.007789	0.748301	0.243614	-0.429167	-0.679515	1.93662	-0.32164	0.0339158	0.0217738	0.393025	-0.411245	0.834748
CGGA_1591	0.470108	0.282037	-0.771687	1.15808	0.730147	-0.28913	-0.495641	0.719878	0.341524	1.88804	-0.546756	0.311642	0.589682	1.1026	-0.664385	-0.0508117	0.0445945	0.160208	0.287545	-0.535419	2.49906	-0.930498	-0.534882	-0.464888	1.53702	-0.0937684	-0.306779	0.190914	0.116814	-0.24734	0.158093	-0.11885	0.12967	-0.106219	-0.387714	-0.375794	-0.529218	-0.103114	2.79013	-0.507629	-0.370027	-0.643696	0.942884	-0.539525	0.361405	1.31079	0.446068	-1.00275	0.943787
CGGA_1592	-0.212912	0.843393	-0.276631	0.902381	0.0328584	-0.742436	-0.48457	0.73664	0.000798162	2.08408	-0.865994	-0.646083	2.13676	-0.491304	1.83897	-0.106574	-0.365791	-0.423235	0.289089	-0.781768	2.98177	-0.956424	-0.0428576	0.860197	1.67729	0.976919	0.505614	-0.514064	-0.38351	0.283028	-0.48398	0.586204	-0.245393	-0.342504	-0.401506	-0.702378	0.199996	-0.150776	-0.270671	-0.712513	-0.518198	-0.392481	0.469862	-0.466897	-0.406935	-0.693458	-0.136121	-0.345347	0.846266
CGGA_1594	-1.00122	-1.01795	1.28933	-0.711694	-1.26129	-0.0815919	-1.85734	-0.864597	-1.51034	-0.953417	-1.43021	-1.22103	-1.38634	-0.0190354	-0.212237	-1.30693	0.0583574	-0.17925	-1.47466	2.58565	-1.27517	0.704926	-1.05668	-1.11981	-1.14907	-1.13804	0.432805	0.416216	0.450364	-1.18904	-0.182599	-0.695713	-0.490563	2.77972	3.4296	-0.84833	3.18451	0.909714	-0.801515	-0.780808	0.646253	4.65603	-1.05903	-0.830039	0.122086	-0.658764	-0.270325	-0.536764	-1.7338
CGGA_1595	-0.53534	-0.652326	0.131753	-0.64777	-0.595957	-0.584052	-0.0189066	-0.773457	-1.41521	-1.0918	-0.262828	-1.28196	0.308006	-1.0595	-1.18638	-0.6686	-0.756157	-0.529316	-1.26771	-0.890711	-0.837815	1.22456	2.65884	-0.649485	-0.818859	-0.875351	-1.32227	-0.692125	0.517074	-1.83491	-0.824671	-0.695713	1.10894	1.4751	3.04666	-0.500069	1.96665	-0.0197046	-0.977428	-0.780808	-0.423403	4.00016	-1.02772	-0.830039	0.0591073	-0.872265	-0.309308	1.41035	-1.32759
CGGA_1596	0.23059	-0.0872763	0.449058	-0.224275	-0.173703	0.49733	1.06672	-0.752505	0.303911	-0.531349	2.95685	-0.157847	0.781279	0.39666	1.47872	0.955847	0.588855	1.84689	-0.358032	0.488253	-0.760063	0.893205	-0.0835985	0.139466	-0.576649	-0.516959	-0.7398	0.190914	-0.483574	-1.04878	-0.392255	-0.0547543	0.469372	-0.0459813	0.735981	2.86115	0.0526498	-0.0911983	-0.742878	-0.166155	0.174836	-0.270503	-0.688609	0.840414	0.323618	0.245951	0.379605	1.32092	-0.0214352
CGGA_1597	0.110831	-0.622781	1.04401	-0.0724561	-0.357441	-0.502129	0.887512	-0.144381	0.8858	0.135194	0.877254	2.4341	-0.282514	-0.279767	0.392464	-0.163804	0.687698	-0.497491	-0.181193	0.627622	-0.672592	0.544072	0.413388	-0.555581	-0.76397	-0.268727	0.206715	1.06668	-0.45022	0.677857	0.118783	-0.695713	0.10256	0.0037629	0.0358016	0.460898	0.0526498	-0.138861	-0.15262	-0.644218	0.355033	-0.346497	0.464081	-0.0311265	0.311022	0.144537	-0.0127813	-0.439487	0.350985
CGGA_1598	-0.0405121	-0.164832	1.0822	-0.751646	-0.383689	-0.676898	1.47703	-0.314614	-0.470466	-0.570558	0.318497	1.55293	0.0449169	-0.938976	0.421872	-0.728765	-0.753655	-0.539924	-0.26691	1.44911	-0.698509	-0.123151	0.949809	1.40676	-0.802305	0.0148955	0.777689	-0.5286	-0.45022	2.84058	0.000850878	-0.0547543	0.274415	-0.178503	-0.319562	-0.741395	-0.190923	-0.0792827	-0.70987	-0.712513	0.377878	0.0499292	-0.418861	-0.830039	-0.306169	-0.0823084	0.486968	1.03379	0.634332
CGGA_1601	-0.536656	0.0604491	1.89456	-0.152361	1.4651	0.584714	0.561616	-0.637795	-0.0412394	0.370445	0.386567	-0.0484815	-0.163838	0.0424579	-0.622111	0.647686	-0.201887	-0.370195	0.621144	-0.0211292	-0.413417	-0.349531	-0.470376	-0.0643929	-0.623697	0.0856765	0.0151125	0.376243	-0.25009	0.472782	0.079472	1.16307	-0.476654	-0.313745	-0.170277	2.56347	-0.678068	0.170945	-0.849668	-0.200302	-0.264129	-0.595776	0.93614	-0.394268	-0.369148	0.8144	-0.689551	-0.626196	0.722638
CGGA_1603	-0.0168236	-0.523066	1.72709	-0.751646	-0.181692	2.89494	-0.59251	-0.706935	-0.302315	0.30356	0.470654	2.86141	0.585393	-0.486385	-0.114823	0.910356	0.867867	-0.370195	0.498361	0.192831	-0.747104	1.62169	0.445772	-0.323631	-1.12467	-0.0374426	-0.536702	5.89251	0.316944	-0.749421	1.45534	0.00934153	1.91988	0.566883	0.0138957	4.00131	-0.132285	-0.0673671	-0.975875	-0.610071	0.578572	-0.375539	-0.538803	3.81818	-0.419531	-0.914966	-1.28516	0.144177	0.916911
CGGA_1604	0.106883	-0.718802	2.02236	-0.799589	-1.06957	-0.72059	1.89011	-0.682317	-0.136377	-0.30763	-0.381131	-0.7367	-1.06892	-0.508523	-0.559619	-0.6686	0.329862	-0.603572	-0.442976	-0.508919	-0.918807	0.625417	-0.53671	0.116191	-0.719535	0.345872	-0.302947	-0.336003	-0.516929	0.254741	-0.70674	-0.695713	1.04387	-0.246124	-0.907778	-0.767406	-0.858493	-0.11503	-0.857046	-0.234449	-0.49941	-0.392965	-0.871171	-0.830039	0.726682	-0.519987	-0.805861	-0.535195	0.802497
CGGA_1605	3.04032	-0.467669	-0.770218	0.8864	-0.548025	0.0112541	0.509722	-0.341327	-0.578878	-0.84271	0.169617	0.334296	-0.0365834	0.0178606	-1.23233	-0.692079	0.062111	0.0753432	-0.0445102	0.021074	0.318751	0.0546079	0.0929452	-0.366971	-0.489523	-0.792108	0.340836	-0.415948	0.116814	1.27069	2.18914	-0.0547543	3.65092	0.428532	-0.47047	-0.268859	-1.05696	-0.0554515	0.81121	-0.575924	-0.196661	-0.644664	0.0512707	-0.0311265	-0.306169	-0.330504	0.381522	-0.23238	0.0614956
CGGA_1606	-0.577453	12.0964	-0.812819	1.61353	0.334142	-0.46936	-0.267999	0.439125	-0.0633645	1.74505	-0.599174	0.835813	0.43526	-0.897161	0.33181	-0.40593	-0.266948	-0.136818	1.44665	-0.344033	0.279875	-0.945283	-1.02873	-0.653498	-0.176742	1.87315	-0.034704	-0.655786	0.0501046	-0.638634	-0.811568	-0.695713	-0.136481	-0.482409	-0.572698	-0.713939	-0.177391	-0.0197046	-0.724238	-0.371039	-0.521828	-0.7497	-0.262311	-0.830039	-0.419531	-0.4933	-0.741316	-0.878804	0.446202
CGGA_1607	-0.12737	-0.142673	0.0627094	-0.256237	-0.392819	0.60656	0.888896	-0.452372	1.67788	-0.190005	1.11386	-0.806225	0.0449169	-0.761875	-0.0909292	-0.241578	0.431207	-0.61418	-0.465371	-0.92997	-0.128325	0.190312	0.551541	0.53033	0.217938	0.549741	-0.839433	-0.455921	-0.150025	0.657821	-0.667429	-0.695713	-0.603482	-0.436163	-0.523206	0.193561	-0.535232	-0.138861	0.00620652	-0.678366	-0.261353	-0.4404	-0.229556	-0.249012	-0.230595	-0.0129203	-0.296526	0.137901	0.347146
CGGA_1608	0.7978	0.0456765	0.0847445	0.0633818	-0.659865	-0.54036	1.65416	-0.138619	0.635787	-0.30763	-0.214779	0.248366	-0.162408	-0.427351	0.732494	0.558173	0.205996	-0.359587	-0.128682	-0.223312	-0.231995	0.160509	-0.0269269	0.00302508	-0.336182	-0.328542	0.869658	-0.29603	-0.45022	0.341958	1.285	-0.0547543	1.50451	0.382674	-0.426658	-0.417701	-0.187916	0.0398735	-0.341347	-0.473481	2.5885	0.0204029	0.257917	0.0415019	0.487363	-0.0422768	0.39686	-0.237087	0.577509
CGGA_1610	-1.05254	-0.866527	1.58901	-0.743655	-1.26471	0.770406	-1.78469	-0.84836	-1.25148	-1.1633	-1.17504	-1.09135	-1.35346	-0.191217	-0.105633	-0.882846	0.244782	-0.455059	-1.49551	7.79824	-1.23954	2.3722	-0.653709	-0.705667	-1.21702	-1.14601	-1.02337	0.837749	-0.45022	-1.29511	-0.588808	-0.695713	-0.614326	2.16414	2.74403	-0.719719	3.80998	0.00412662	-0.590265	0.00458255	1.64481	5.15943	-1.09612	-0.830039	-0.192808	-0.592044	1.09919	0.144177	-1.54721
CGGA_1611	0.501693	0.555329	0.215486	-0.168342	0.811174	1.50225	1.22794	-0.615795	1.01191	-0.0816052	2.89315	-0.971053	1.37895	-0.611831	2.72856	3.46369	0.956701	0.616354	1.49761	-0.123202	-0.128325	0.718522	3.48541	1.06406	-0.633281	0.368302	-0.632503	1.10302	-0.0499602	-0.0788009	-0.654326	0.201629	-0.0358196	0.507035	-0.250599	0.206567	0.00152957	-0.126945	-0.919567	0.243614	-0.139869	0.565429	-0.42127	1.49407	0.726682	-0.277129	0.0159766	1.36328	0.384772
CGGA_1612	0.264807	-0.116821	1.77557	-0.272218	-0.00480204	0.21333	0.940098	-0.185237	1.4876	0.289722	0.744754	0.88034	-0.426927	0.239237	0.344676	0.700513	0.557576	-0.0943856	0.0504729	0.203627	-0.358342	1.1132	-0.112065	-0.401483	-0.824958	-0.312591	-0.314443	-0.252423	3.35224	0.300707	0.000850878	0.586204	0.0429177	0.184863	-0.634359	4.0461	-0.428481	0.0160422	-0.678804	-0.0978597	-0.207123	-0.229844	-0.0537383	0.767786	-0.356552	-0.357192	-0.412197	1.85908	0.388611
CGGA_1613	-0.381364	-0.308864	2.69811	-0.639779	0.140134	0.399022	1.27153	-0.538274	1.02298	-0.160022	0.748758	2.2474	-0.336848	-0.301905	0.943864	-0.225436	0.331113	-0.115602	0.643539	0.48629	-0.870212	1.34945	0.377609	-0.27066	-0.95826	-0.497021	-0.789616	0.714196	-0.0166053	-0.929747	0.236714	-0.695713	0.535143	0.716116	-0.222202	0.562053	0.479654	-0.126945	-0.80501	-0.132007	0.356741	0.275975	-0.164528	0.0415019	0.134682	0.272639	-0.419866	0.205368	0.932269
CGGA_1614	0.201638	0.40391	0.0347983	-0.416046	-0.154303	2.89494	0.367186	-0.539845	-0.554541	-0.676651	1.69955	0.593647	-0.369734	-0.744657	-0.180991	0.459855	0.542562	-0.486883	-0.089299	-0.351884	0.0984527	1.13422	2.03702	-0.790742	-0.00771811	-0.916224	2.0231	2.08418	-0.216735	1.32962	-0.195702	0.842588	0.220902	-0.248845	0.142086	0.374195	0.97582	-0.0911983	-0.23844	0.585089	0.643691	0.661752	-0.654409	0.0415019	0.0591073	-0.117002	0.109919	-0.229242	-0.435321
CGGA_1615	-0.534024	-1.26169	5.46719	-0.679732	-1.10266	1.32748	-2.15003	-0.857264	-1.27582	-1.274	-1.9482	-1.12416	-1.75524	1.46418	-1.30217	-1.53145	-0.826223	-0.61418	-1.4986	5.89909	-0.973882	0.257957	-1.02456	-1.18321	-1.06455	-1.28658	-1.29928	8.33086	2.28489	-1.45894	-0.444669	-0.695713	-0.574958	4.9984	1.68118	-0.95382	3.13339	0.0637047	-0.792195	-0.780808	0.760691	1.89944	-1.07493	-0.830039	0.00872433	-0.850915	1.44237	-0.0974471	-1.69694
CGGA_1617	0.21085	-0.648632	-0.113571	-0.400065	-1.08098	0.0658693	1.16013	-0.59432	-1.12979	-0.981093	-0.183474	-0.67733	-0.412629	-0.609372	0.576264	-0.803604	-0.135575	-0.529316	-1.22601	1.32348	-0.876691	0.59595	0.76752	0.704494	-0.891173	-1.04832	0.973123	-0.466823	-0.25009	0.702608	0.223611	-0.375234	2.35199	1.7075	0.380618	-0.432151	0.4992	0.0756203	-0.559587	-0.541776	0.0843101	2.83169	-0.714139	0.695158	-0.444723	-0.682782	3.46693	0.0390549	-1.30225
CGGA_1618	-0.0615686	-0.260854	-0.577778	-0.535903	-0.526342	1.34933	-0.137225	-0.730506	-0.541266	-0.967255	1.29914	-0.635928	-0.282514	-0.951275	-0.260025	0.715188	0.389919	-0.433843	-0.386604	0.751287	-0.423136	0.950873	0.791808	0.445255	-0.403269	-0.93367	-0.429404	-0.604912	-0.516929	-0.150695	-0.588808	0.00934153	-0.229834	0.397442	0.748151	0.924764	0.467625	-0.11503	-0.24776	0.277762	0.198321	-0.0236445	-0.731962	-0.0311265	-0.205403	0.125856	1.39124	-0.103723	-0.925227
CGGA_1619	-0.194488	-0.497214	-0.320701	-0.31217	-0.556014	0.573791	0.28208	-0.70484	-0.320015	-0.796583	-0.491063	-0.296115	0.0949609	-0.456868	-0.0890912	3.29934	-0.174361	-0.529316	-0.473865	-0.52953	-0.730906	1.02989	-0.406653	-0.540332	-0.682943	-0.477581	-0.804945	0.452555	-0.216735	-0.95214	-0.405358	-0.0547543	-0.10112	-0.230579	-0.104559	-0.40903	0.502207	-0.150776	-0.620943	-0.473481	0.055487	0.341804	-0.797472	-0.103755	-0.444723	-0.658764	-0.223034	0.280679	-0.367748
CGGA_1620	1.79272	-0.493521	-0.530769	0.00744855	-0.752304	2.1194	0.482045	-0.547178	-0.536841	-0.990319	0.308305	-0.00786026	0.126417	-0.156781	-0.329869	-0.181413	-0.26945	-0.306547	-0.538732	0.00831487	-0.293549	0.23552	0.0681351	0.612195	-0.445961	-0.69441	-0.57119	0.00921848	-0.38351	-0.748243	0.996719	1.35535	0.938731	0.123071	-0.352015	-0.330997	-0.539743	-0.126945	0.694323	-0.507629	-0.0734694	-0.0468783	-0.225221	1.71196	-0.142425	-0.530662	0.791163	0.848653	-0.550503
CGGA_1621	-0.262921	-0.0207999	0.0274533	-0.679732	-0.0527335	1.09264	0.140928	-0.660318	-0.251427	-0.674345	0.493587	-0.156284	-0.464103	-0.892241	-0.0468172	0.536161	1.27325	0.213248	-0.244515	-0.559956	-0.0764901	0.394694	0.58967	-0.407101	-0.280422	-0.695906	0.0802572	-0.288762	-0.25009	-0.458308	-0.641222	0.522109	-0.465338	0.209735	0.284881	0.216682	0.511228	-0.0792827	-0.537452	0.17532	0.312973	0.721289	-0.822038	0.11413	-0.432127	-0.149028	0.501027	-0.213552	-0.51902
CGGA_1623	-0.270818	-0.434431	0.421147	0.638695	-0.274131	1.5241	0.275852	-0.167428	0.272936	-0.319162	0.235867	1.63574	-0.222461	1.79871	-0.350087	-0.350168	-0.139328	-0.242898	0.432722	1.29208	-0.442574	0.299495	-1.09429	-0.196821	-0.173257	0.580645	0.716376	4.14097	-0.45022	1.62663	0.839477	-0.311138	-0.211446	-0.403518	-0.674114	1.30771	-0.622438	-0.0435359	5.7954	0.414352	0.116336	-0.439432	1.55897	-0.684782	0.499959	0.115181	2.23289	0.112797	0.64585
CGGA_1624	0.476688	0.156471	-0.373586	-0.511932	0.778078	-0.551283	-0.134458	-0.0296703	1.33273	0.573406	1.10913	-0.262524	-0.509857	1.10506	0.41452	3.08802	0.671433	-0.444451	0.78331	-0.428439	0.84034	0.235417	-0.485523	0.200464	0.789482	1.71215	-0.417908	-0.252423	0.517074	-0.295662	-0.70674	-0.695713	-0.731018	0.0538958	-0.673303	-0.822319	-1.00283	-0.150776	-0.163881	-0.0637123	-0.401198	-0.578351	-0.659708	-0.249012	-0.180212	-0.789533	0.10928	-0.287295	0.314127
CGGA_1626	-0.360308	0.311582	-0.150297	-0.0404943	0.356966	0.229715	0.574071	-0.523608	1.75974	-0.316856	1.28531	1.80369	-0.0394431	0.0449177	1.04312	-0.0243979	-0.442112	1.77263	0.306078	0.490216	-0.633715	0.911144	-0.12904	-0.371787	-0.686428	-0.0189997	-0.410244	-0.219718	-0.283445	-0.474809	0.105679	-0.311138	-0.527102	0.0037629	-0.655453	1.43632	0.269159	-0.0792827	-0.749868	0.892415	-0.0540406	-0.209999	-0.337937	0.186759	-0.0920417	1.26542	-0.216004	-0.233949	0.493811
CGGA_1627	1.31895	0.0493697	-0.35302	-0.168342	-0.252448	0.53556	0.336742	-0.423563	0.511887	-0.92574	1.22052	0.0515093	0.069224	-0.395375	-0.0247613	0.0328319	0.128423	-0.412627	0.0720951	0.130017	0.250718	0.696086	0.317803	-0.501808	-0.160188	-0.751733	0.352332	-0.219718	-0.516929	0.688464	0.341543	-0.0547543	0.424581	0.408712	-0.15405	0.667543	0.914175	-0.007789	0.114938	0.653383	0.429119	0.479754	-0.470884	1.78458	0.248044	1.59101	1.62195	-0.0833262	-0.528234
CGGA_1630	-0.441902	-0.707723	-0.000457872	-0.47198	-1.1563	1.21825	0.659178	-0.727887	-0.990404	-0.891144	0.128484	-0.549217	-0.750069	-0.387996	0.170067	-0.831485	-0.373298	-0.529316	-1.32022	3.89493	-1.06459	0.710018	1.1859	0.286341	-0.922538	-1.12907	-0.157329	0.0455575	-0.516929	0.235884	0.131886	0.778492	0.90172	1.41603	0.741661	-0.0520995	1.78472	-0.0316202	-0.392606	-0.507629	0.452391	2.5616	-0.777241	0.695158	-0.293574	-0.680114	0.982243	0.505045	-1.37597
CGGA_1631	-0.411633	-0.024493	1.23498	0.351039	-0.205658	3.85617	1.84167	-0.585939	0.0516858	-0.565945	1.98712	1.35452	-0.891622	-0.410133	1.56695	0.436376	0.663926	-0.582356	-0.363437	1.29011	-0.915568	1.97847	0.791024	-0.752217	-0.899014	-0.939153	0.766193	-0.00531714	-0.18338	1.93306	-0.274323	1.86812	-0.639315	0.246266	1.3745	1.00569	0.395456	0.552245	-0.740548	-0.780808	0.807662	0.366489	-0.702097	2.65612	0.474767	0.355371	0.460127	0.141039	-0.811581
CGGA_1634	-0.364256	-0.44551	0.691445	-0.759636	-0.546884	-0.616821	2.50315	-0.529369	-0.782429	-0.655894	1.18666	0.358512	-1.0918	-0.572476	-0.00638128	-0.854964	0.671433	-0.115602	-0.881598	1.92414	-0.980361	0.938026	-0.643785	0.227752	-0.654191	0.116082	-0.333603	-0.481359	0.283589	0.0579161	-0.601911	-0.375234	0.3383	0.180588	-0.47047	-0.890237	0.20601	-0.0554515	-0.943255	-0.780808	-0.17467	-0.0401017	-0.72859	0.913043	-0.444723	-0.568025	-0.581549	-1.304	-0.317068
CGGA_1635	-0.864348	-0.626474	-1.22561	-0.735665	-0.818496	-1.16297	-2.26004	0.882778	-1.46831	-1.22788	-2.09671	-1.32883	-1.63656	-0.385536	-1.89952	-1.23796	-2.27884	-0.189858	-0.920209	-0.951562	-1.01276	-1.34358	-1.54374	-1.36058	-1.17695	-1.38826	-1.22647	-0.597644	-0.18338	-1.83255	-0.850878	-0.695713	-1.15299	-1.28415	-1.33292	-0.920583	-1.49749	-0.150776	-0.783264	-0.780808	-0.591217	-1.00285	-0.72859	-0.830039	-0.444723	-0.685451	-1.15863	-1.58485	-1.7983
CGGA_1640	0.159525	-0.578463	-0.104757	-0.535903	-0.938324	1.3111	1.2051	-0.727363	-1.12979	-1.10564	0.465194	-0.558591	-0.834429	-0.454408	0.157201	-0.766918	1.4897	-0.56114	-1.11481	1.4972	-0.899369	1.58005	0.640596	-0.324434	-0.966973	-1.13405	-0.356596	0.379877	-0.25009	-0.289769	0.826373	-0.247042	1.7327	1.50075	0.25405	-0.29487	0.0887346	0.230523	-0.434546	-0.712513	0.205367	2.20099	-0.930419	0.767786	-0.192808	-0.23176	1.4756	-0.306123	-1.30533
CGGA_1641	1.2742	-0.707723	0.29922	-0.65576	-0.73861	-0.436591	1.44105	-0.098811	-0.43949	-0.9834	1.26019	0.247585	-0.730051	-0.5282	0.592806	-0.982631	0.272308	-0.295939	-0.946464	1.29797	-0.983601	0.673133	-0.768097	0.319248	-0.831056	-0.407797	-0.314443	-0.241521	-0.38351	-0.0069066	0.158093	-0.695713	1.69145	0.837368	-0.22707	-0.715384	0.823963	0.218608	-0.715307	-0.780808	-0.0106992	-0.113191	-0.15104	0.186759	-0.230595	-0.650757	0.629479	-1.28988	-0.835385
CGGA_1642	-0.3761	-0.168525	-0.000457872	-0.791598	-1.03647	0.409945	0.538091	-0.824265	-1.33556	-1.08949	2.25795	-0.824192	-0.435506	-0.688083	0.752712	-0.166739	1.41088	-0.603572	-1.42679	0.0789806	-1.06135	1.9808	0.559376	-0.528293	-1.21615	-1.10913	-0.40258	0.0164863	-0.45022	-0.854316	-0.641222	-0.695713	-0.167363	0.650438	1.6966	0.869852	1.64339	-0.0316202	-0.804234	0.311909	0.665255	2.79974	-0.910188	0.622529	-0.444723	-0.125009	0.324645	0.178695	-1.62476
CGGA_1643	-0.585349	0.263571	1.36719	-0.711694	-0.0801229	-0.687821	1.88388	-0.501608	-0.483741	-0.344532	-0.613006	1.77791	0.0963908	-0.828288	-0.838994	-0.894585	0.193484	-0.433843	0.665933	-0.508919	-0.530046	-0.106996	-0.515295	-0.395062	-0.648092	0.852803	-0.115177	-0.150673	-0.0166053	0.0225583	-0.444669	-0.695713	1.07711	-0.112437	-0.683039	-0.257299	1.26901	0.0637047	-0.867531	-0.507629	-0.321561	-0.0923778	0.080654	-0.830039	0.0465116	-0.234428	-0.817364	-0.891355	0.307216
CGGA_1644	-0.341883	-0.283012	0.81631	-0.719684	-0.756869	0.120485	0.432227	-0.710078	-0.384178	-0.750455	-0.0396893	0.96002	-0.941666	-0.661026	0.79131	0.364472	0.565083	-0.455059	-1.0206	0.0995915	-1.03544	1.11183	0.575045	-0.505018	-1.048	-0.943141	-0.406412	-0.535867	0.150169	0.102703	-0.352944	-0.375234	0.0146288	0.414153	-0.481828	0.0447198	2.27337	-0.0911983	-0.577062	-0.541776	-0.120867	0.440547	-0.332157	0.11413	0.273235	-0.546675	-0.342539	1.266	-0.863797
CGGA_1645	-0.316879	0.326355	-0.66298	-0.599827	0.505326	-0.758821	-0.184276	-0.441896	-0.12089	-0.0746861	-0.717114	-0.716389	-0.000837678	-0.363398	0.502744	1.15835	0.140935	-0.391411	1.03274	-0.792564	1.58871	-0.777398	-0.123295	-0.729745	0.561213	0.091658	-1.05403	-0.223351	-0.516929	-1.49665	-0.588808	0.329821	-0.452844	-0.540315	-0.526452	-0.393135	-0.318723	-0.0673671	-0.293194	0.141172	-0.466103	-0.422491	-0.184759	-0.32164	-0.117233	1.76181	-0.588579	0.255575	-0.0767224
CGGA_1647	-0.722216	-0.807437	2.43222	-0.703703	-1.22135	1.32748	-1.32872	-0.797552	-1.2028	-1.05028	-0.901667	-0.891373	-1.1447	-0.636429	1.55224	-0.923934	-0.131821	-0.518708	-1.49011	2.64945	-1.14235	1.63614	1.20862	0.289552	-1.02796	-0.975541	-0.854761	0.16911	-0.516929	-1.18079	-0.588808	-0.695713	-0.469346	1.69235	2.5915	-0.773187	1.62234	-0.150776	-0.773944	-0.780808	0.96779	2.2402	-1.00556	-0.830039	0.43698	-0.621401	5.72027	0.46582	-1.49115
CGGA_1648	-0.96963	-0.744654	0.739922	-0.392075	-1.11065	0.322561	-1.50239	-0.752505	-1.17183	-0.593621	-0.795376	-1.03667	-1.42924	-0.466707	-0.0137333	-1.18367	-0.604765	-0.61418	-1.44764	1.90353	-1.10023	0.895428	0.908546	-0.622999	-0.988754	-1.26116	-1.17665	0.321734	-0.516929	-0.421772	-0.772257	-0.695713	-0.611733	3.23986	4.22471	-0.599779	3.30029	-0.150776	-0.20815	6.356	1.0754	4.25476	-0.831672	-0.830039	-0.356552	-0.629407	0.865294	1.41035	-1.37597
CGGA_1649	-1.0657	-1.15828	2.20158	-0.759636	-1.36514	-1.04282	-1.35708	-0.624176	-1.40636	-1.11948	-1.35195	-1.18275	-1.03317	-0.722519	1.31146	-1.07068	-0.836232	-0.61418	-1.46462	0.0308887	-1.19418	1.08105	0.521247	-0.834082	-1.15691	-1.00894	-1.26479	-0.49226	-0.516929	-1.15132	-0.772257	-0.695713	-0.542661	1.81204	2.30997	-0.901797	1.20135	-0.103114	-0.984029	-0.712513	-0.0461409	5.77367	-1.08408	-0.32164	0.273235	-0.896284	0.577076	0.10809	-1.57408
CGGA_165	-0.335303	-0.833289	-0.264879	-0.671741	-1.02277	0.317099	-0.602197	-0.754601	-1.31564	-1.15868	-0.637395	-0.806225	-0.768656	-0.651187	0.352028	-0.972359	-1.02266	-0.497491	-1.34339	1.93101	-1.07431	0.572686	0.885042	-0.380616	-1.03929	-1.1171	-1.00804	0.0164863	-0.516929	-0.973355	0.131886	-0.695713	1.49296	3.06226	2.41787	-0.663362	1.00589	-0.150776	-0.845785	-0.0295649	0.3134	1.84668	-0.931382	-0.684782	-0.444723	-0.690789	2.00475	0.544269	-1.47887
CGGA_1650	-0.816971	0.41499	-0.508734	-0.559875	0.954968	-0.895359	-0.753036	-0.26852	0.5849	1.32529	-0.0564338	0.603021	-0.0809082	1.12966	-0.666223	0.473061	0.149693	-0.327763	2.08141	-0.278274	1.16431	-0.856856	-0.510333	-0.328447	1.49869	-0.180999	-0.75896	-0.539501	-0.516929	-0.743528	-0.680533	-0.375234	-0.612676	-0.632419	-0.627057	-0.570878	-0.239036	-0.0435359	-0.545996	-0.336892	-0.398209	-0.615622	0.507434	3.74555	-0.117233	1.58834	-0.322089	1.66767	1.19719
CGGA_1651	3.37327	-0.430738	-0.737899	0.383001	-0.526342	0.120485	0.766426	-0.358613	-0.693929	-0.798889	0.068786	0.0507281	0.418102	0.185123	-1.02831	-0.766918	0.578846	-0.136818	-0.240654	-0.0613694	0.487214	-0.0216964	0.428013	0.86742	-0.459901	-0.625125	2.42547	-0.383243	-0.25009	1.30133	2.59535	-0.375234	4.59294	1.08337	-0.70819	-0.377239	-0.58936	-0.0911983	0.571224	-0.541776	-0.251959	-0.346013	0.343177	1.5667	-0.104637	-0.584038	0.385995	-0.276312	-0.105134
CGGA_1653	-0.28003	-0.375341	0.155257	-0.743655	-0.981691	0.56833	-0.0168308	-0.794409	-1.23157	-0.923434	0.0935387	-1.04214	-0.817271	-0.670865	1.81875	-0.329624	0.00455695	-0.486883	-1.23219	1.30385	-0.99008	2.38039	0.854225	-0.311592	-0.991368	-0.96607	-1.07319	-0.495894	-0.516929	-1.19375	-0.785361	-0.695713	0.562254	1.19335	2.09902	-0.17493	3.06122	-0.0316202	-0.761129	0.277762	0.618497	4.19619	-0.974735	-0.684782	-0.293574	-0.407899	1.11006	0.109659	-1.50574
CGGA_1654	-0.610354	-0.312557	1.72416	-0.440018	-0.813931	-0.310976	0.423924	-0.619462	-0.926242	-0.798889	-0.617739	0.228837	-1.21619	-0.400294	1.06333	-0.560011	0.723982	-0.61418	-1.30864	3.23637	-1.22334	0.800022	-0.0963953	-0.673563	-1.17869	-0.711358	-0.448565	-0.0997987	-0.25009	-0.346342	-0.0646668	0.265725	-0.425263	2.65498	1.70552	-0.783302	3.27623	0.599908	-0.770837	-0.200302	1.6177	4.40772	-0.441019	0.11413	-0.0164672	-0.84024	1.05893	0.0563138	-1.19322
CGGA_1655	-0.540604	-0.223922	0.0935586	-0.671741	-0.59938	0.295253	0.378257	-0.690698	-0.870929	-0.605153	1.50044	-0.534375	-0.376883	-0.702842	-0.192019	0.844322	-0.206892	-0.423235	-0.842987	0.862193	-0.539765	0.631646	2.19084	0.0752587	-0.687299	-0.989497	-0.368092	-0.474091	-0.3168	-0.219054	-0.615015	1.93222	-0.304328	0.597196	1.13435	-0.698043	1.00739	-0.11503	-0.574732	-0.371039	0.400296	1.2789	-0.636586	0.913043	0.777065	-0.29581	-0.603917	1.3068	-0.812349
CGGA_1656	0.150312	0.0456765	0.842752	-0.192313	0.521303	1.43671	0.639112	-0.409421	0.562775	-0.847323	1.16664	0.316329	-0.386892	1.46418	2.30766	2.45556	5.34332	0.828515	-0.175788	0.34594	-0.0797298	2.0333	-0.544023	-0.769072	-0.924281	-0.554344	-0.222474	0.354439	0.917333	-0.26384	0.236714	0.522109	-0.835215	-0.023441	-0.151616	4.68916	0.494689	0.433089	0.163479	3.86324	0.327705	0.26823	0.249246	-0.830039	-0.255786	0.120518	1.08385	2.28271	-0.777027
CGGA_1657	0.231906	-0.667098	-0.0783153	-0.567865	-0.872133	1.34933	1.14698	-0.0747165	-1.17625	-0.895757	0.296293	0.131971	-0.624244	-0.456868	-0.0688732	-0.959152	0.383663	-0.402019	-1.1233	2.90561	-0.980361	1.55123	0.904367	0.203674	-0.921667	-1.1515	-0.149665	0.0455575	-0.516929	-0.222589	0.40706	0.329821	0.984936	1.51746	1.50431	-0.760181	1.03295	-0.150776	-0.747149	-0.507629	1.18898	2.97061	-0.274354	1.5667	-0.444723	-0.605388	1.28836	0.183402	-1.35831
CGGA_1658	-0.801178	-0.430738	0.415271	-0.671741	-0.320921	-0.616821	2.54674	-0.590129	1.70222	1.37833	0.932584	2.62002	-1.06177	-0.242871	-1.26357	-0.19462	-0.21565	0.107167	0.0149508	0.730676	-0.355103	-0.306364	0.048287	-0.296343	-0.153218	-0.655032	-0.0538642	0.0600932	-0.516929	0.291278	2.0319	-0.247042	0.648535	0.0857632	-0.934552	-0.430706	-0.657019	-0.0673671	-0.211257	0.141172	-0.285479	-0.166919	0.216491	-0.249012	0.52515	0.913144	-0.606473	0.260282	1.57268
CGGA_1659	0.40299	0.330048	1.74325	-0.30418	0.428863	-0.0761304	2.43949	0.885397	0.266299	0.393509	0.529988	0.224931	-0.0480221	0.48767	-0.140555	0.424636	0.302336	0.404193	0.3972	-0.177183	0.814422	-0.366203	-0.452356	-0.427166	0.10903	0.632983	-0.172658	0.0310219	3.51902	0.360815	-0.130184	1.22716	-0.39108	0.00803779	-0.0242369	0.249919	0.408988	-0.150776	0.500548	-0.200302	-0.0899092	-0.488804	1.2425	-0.830039	0.0842988	0.937163	0.10225	0.718427	0.585956
CGGA_1660	0.0516101	-1.20999	3.69556	-0.639779	-0.9155	-0.196284	-2.11889	-0.593272	0.135761	-0.309937	-1.4688	-0.410948	-1.86963	2.43578	-0.559619	-1.37737	-1.66701	-0.61418	-1.05226	7.84829	-0.251433	-0.645184	-1.4035	-0.748204	-0.463386	-0.987005	-1.23413	12.5062	2.48502	-1.16311	2.29397	-0.695713	-0.747284	4.77299	1.92864	-0.972605	3.22661	0.576076	-0.927334	-0.780808	0.0557005	2.35007	-0.823965	-0.830039	0.638512	-0.946991	0.19172	-0.166483	-1.26079
CGGA_1661	-0.719584	-0.63386	0.980839	-0.703703	-0.71122	-0.163515	-0.331656	-0.780266	-1.34219	-1.08719	0.297749	-1.05464	-1.10324	-0.936516	0.173743	-0.254785	-0.161849	-0.56114	-1.25381	0.0976286	-1.02248	2.46285	2.20938	-0.962497	-0.912083	-0.939652	-0.919906	-0.699393	-0.516929	-0.848423	-0.759154	-0.695713	0.565554	1.8101	2.57527	-0.351228	1.59227	-0.007789	-0.965001	-0.780808	0.538647	5.04906	-0.989186	-0.684782	-0.0164672	-0.778858	0.713197	0.437578	-1.43971
CGGA_1662	0.148996	-0.371648	-0.276631	-0.551884	-0.896099	0.0167156	0.750511	-0.495847	-0.917392	-0.928046	0.237687	-0.607805	0.110689	-0.875023	0.960406	-0.774256	0.605121	-0.582356	-1.09241	-0.256682	-0.730906	0.398106	2.94298	0.861802	-0.642865	-0.69441	0.980787	-0.568572	-0.0833152	1.09626	-0.352944	-0.695713	0.310719	0.617793	0.961532	-0.553537	0.153387	-0.103114	-0.469883	-0.473481	-0.23317	-0.523655	-0.466549	-0.0311265	-0.444723	-0.637413	0.479938	-0.0927401	-1.08418
CGGA_1663	-0.732745	-0.415965	0.792806	-0.639779	-0.508082	-0.207207	1.47772	-0.637795	0.219836	0.264352	1.26602	2.33802	-1.23478	-0.570016	-1.0375	-0.278264	0.0145663	-0.189858	-0.458421	1.09284	-0.455533	0.123985	1.01876	-0.521872	-0.520017	-1.02289	1.47512	-0.317833	-0.516929	0.631892	1.79603	1.09897	0.427646	0.554059	-0.565396	-0.17204	-0.723174	-0.126945	-0.188734	-0.712513	0.166509	0.0828437	-0.0258001	0.11413	0.575533	1.1133	-0.6838	0.448561	0.879285
CGGA_1664	2.93372	-0.246081	-0.699705	0.0953437	-0.619922	1.26194	0.732521	-0.500037	-0.25364	-0.884225	0.61007	0.252272	0.0978206	-0.356019	-0.508155	-0.270926	0.376156	-0.0731695	-0.331004	-0.0976838	0.104932	-0.0226269	0.86676	0.218121	-0.335311	-0.817529	1.98478	-0.263324	-0.216735	0.185204	2.20224	1.86812	2.2346	0.722334	-0.0542562	-0.526081	0.0105508	-0.126945	0.454725	-0.780808	-0.049984	-0.320843	0.0777638	0.404644	-0.444723	-0.269123	1.03337	0.964758	-0.0759545
CGGA_1666	-1.08676	-1.08442	-0.798129	-0.735665	-1.13233	-0.949974	-1.75425	0.713593	-1.25591	-1.08719	-1.95075	-1.30852	-0.957394	-0.373237	-1.4198	-1.35389	-1.6032	-0.370195	-1.17813	-0.747416	-1.14558	-1.18324	-1.50065	-1.28273	-1.19873	-0.872858	-1.21881	-0.325101	0.116814	-1.68405	-0.641222	-0.695713	-1.10396	-1.2002	-1.18363	-0.826654	-1.25543	-0.11503	-0.68657	-0.780808	-0.377926	-0.80004	-0.789765	-0.830039	-0.444723	-0.858922	-1.24682	-1.64604	-1.33374
CGGA_1667	-0.347147	1.12038	-0.89949	0.678648	0.393486	-0.212668	-0.578672	0.0106618	0.932263	1.7289	-0.485603	-0.246901	1.11872	0.841872	0.00832271	0.0298971	-0.380805	-0.0731695	1.06749	-0.585474	2.34355	-0.823382	0.0200818	-0.109338	1.92909	-0.101245	0.919474	0.0310219	-0.45022	-1.08532	-0.667429	1.09897	-0.714516	-0.722581	-0.222202	-0.323772	-0.236029	-0.126945	0.770824	0.414352	-0.398423	-0.609329	0.800785	-0.539525	0.336214	0.344695	1.1778	-0.285726	0.224286
CGGA_1669	-0.399789	0.570101	-0.144421	1.94114	1.10675	-0.0979765	0.203201	-0.436658	1.26635	0.326624	-0.225699	0.523341	2.04668	2.35953	0.743522	0.0812572	2.39055	4.3716	1.21189	0.0966471	0.548768	0.158622	-0.623415	-0.106931	0.00970704	1.37319	-0.23397	-0.0816292	-0.416865	-0.442987	-0.0253562	-0.247042	-0.546905	-0.670505	-0.157295	0.372749	0.405981	-0.126945	0.297841	0.17532	-0.356789	-0.406518	-0.372619	-0.830039	0.827448	1.04391	-0.100972	-0.911752	-0.408445
CGGA_1670	0.238487	4.79135	0.291875	-0.607817	0.34213	-0.327361	1.49294	0.784305	-0.131952	-0.457545	-0.487787	0.307736	0.43812	-0.3511	-0.118499	-0.166739	0.277313	1.80446	0.109934	-0.00738864	-0.779501	-0.408181	-0.401168	-0.24578	0.0219046	0.225245	-0.38342	-0.346904	-0.283445	-0.150695	-0.195702	0.393917	-0.330966	-0.286153	0.707585	-0.553537	-0.74272	0.00412662	0.124647	-0.575924	0.00211101	-0.433624	0.330653	0.913043	-0.243191	1.58301	0.501027	-1.40755	0.348682
CGGA_1671	-0.219492	0.562715	0.319786	-0.328151	0.287352	0.0440232	1.57805	-0.561321	0.0273482	-0.44832	-0.291585	0.285863	1.60486	-0.688083	-0.522859	-1.01932	4.13218	-0.455059	1.07675	-0.774897	-0.351863	-0.280593	0.35985	0.10977	-0.3902	-0.0135166	0.858162	-0.125236	-0.216735	1.17287	-0.221909	-0.311138	0.130142	-0.0661899	0.026877	-0.151809	0.139855	0.087536	-0.448914	-0.268597	-0.350598	-0.0938299	-0.030617	-0.684782	-0.167616	0.205919	-0.39622	-1.2381	0.0799246
CGGA_1672	0.105567	-0.877607	-0.420594	-0.575856	-0.985114	0.67756	-0.160751	-0.795456	-1.33556	-1.1633	-0.226791	-0.307052	-0.884473	-0.282227	-0.537563	-0.825616	-0.419591	-0.539924	-1.28238	3.28838	-1.00952	1.0607	1.15848	-0.537122	-0.998338	-1.23175	-0.712976	-0.147039	-0.516929	-1.03818	0.380853	-0.375234	2.19169	3.27211	1.38342	-0.786192	0.230067	-0.103114	-0.626768	-0.712513	0.191276	3.00449	-0.91934	-0.830039	-0.419531	-0.816221	1.53056	2.68123	-1.3107
CGGA_1673	1.1018	-0.249774	-0.699705	0.263144	0.0705188	-0.545822	-0.263847	-0.42723	-0.0279644	-0.625911	0.242419	-0.184407	1.33748	0.475371	-0.517345	0.895682	-0.0142107	0.340544	0.147773	-0.0338883	1.41052	0.420155	-0.244995	-0.513044	0.0175484	-0.420258	-0.030872	-0.423216	-0.216735	0.0425944	0.498785	0.842588	0.933545	-0.069299	-0.601906	-0.17782	-0.115746	-0.0911983	0.535497	-0.405186	-0.404614	-0.390061	-0.208843	-0.103755	-0.406935	-0.509312	0.73173	-0.690525	-0.0920799
CGGA_1675	-0.926201	0.211868	-0.251658	-0.535903	0.0476943	0.180561	0.248867	-0.269044	-0.762516	0.418879	0.607158	-0.69686	0.949999	-0.929137	-0.748933	0.723992	0.274811	-0.56114	0.642766	-0.60314	0.490454	0.173148	-0.0608776	-0.284304	0.373021	0.350856	-1.10001	0.259958	-0.516929	-1.56501	-0.562601	-0.695713	-0.597117	-0.377091	-0.550792	-0.85122	-0.611913	0.0398735	-0.865978	0.141172	-0.327966	-0.0454262	-0.493524	-0.684782	-0.243191	-0.330504	-0.90236	-0.797216	0.278037
CGGA_1677	-0.859084	-0.87022	1.27905	-0.591837	-0.974843	0.338946	-1.7238	-0.766648	-1.0435	-0.923434	-0.837601	-1.08042	-1.08322	0.313029	0.390626	-0.614305	-0.668575	-0.529316	-1.36037	1.78772	-1.03868	1.15425	1.04252	-0.964103	-0.919925	-0.999965	-1.16132	0.55067	-0.516929	-1.38586	-0.601911	-0.695713	-0.611262	2.26518	3.32413	-0.602669	1.02995	0.790558	-0.788312	1.30218	1.38199	4.30171	-0.991112	0.622529	-0.444723	-0.728152	-0.250514	0.244592	-1.43203
CGGA_1678	-1.09202	-0.94039	-0.404435	-0.743655	-1.18711	-1.16297	-1.63662	1.81984	-1.28688	-1.05951	-2.03301	-1.29212	-1.46784	0.0842734	-0.837156	-1.34215	-1.5494	-0.61418	-1.34725	-0.707176	-1.00304	-1.24502	-1.49934	-1.23217	-1.08372	-0.122679	-1.146	-0.332369	2.11811	-1.49311	-0.693636	-0.695713	-1.13484	-1.22896	-0.954024	-0.163369	-1.12462	-0.126945	0.0679506	0.448499	-0.476565	-0.615138	-0.581673	-0.830039	-0.268382	-0.829565	-1.27238	-1.26791	-0.00454189
CGGA_1679	0.252963	-0.910845	-0.447036	-0.200304	-1.18255	0.923329	-0.68938	-0.767695	-1.29573	-0.865774	-0.78846	-0.77654	-0.974552	-0.506063	-0.364791	-1.05307	-0.771171	-0.592964	-1.36192	1.48444	-0.883171	0.564104	1.05976	-0.451244	-1.00008	-1.09118	-1.10384	0.0128524	-0.516929	-0.649241	1.38982	-0.311138	3.03941	3.91063	1.61871	-0.566542	2.59813	-0.0435359	-0.608128	-0.780808	0.148575	2.86025	-0.751711	-0.830039	-0.15502	-0.712139	2.63934	1.34602	-1.32452
CGGA_1680	-0.387944	1.0539	2.53064	-0.631789	-0.228482	2.78571	0.795486	-0.818503	2.23543	-0.660506	3.55383	-0.684361	0.0148905	-0.171539	1.45115	2.74171	0.592609	-0.0837776	-0.557265	0.0662215	0.0854939	2.64179	-0.723178	-0.679181	0.0114496	-0.634595	-0.774288	3.43599	-0.11667	-0.37345	-0.510187	-0.695713	-0.720645	-0.342892	-0.553226	2.54757	1.16376	-0.0792827	-0.299019	1.13145	0.611238	1.04898	-0.97329	4.76235	0.903023	1.74847	0.707445	1.75082	0.000833252
CGGA_1681	-1.01174	-0.910845	1.15271	-0.719684	-1.09467	-0.698744	-1.31003	-0.869835	0.845975	-0.669732	0.441897	-0.600775	-1.62369	-0.820909	0.907104	0.263219	-0.731134	-0.0519534	-1.0538	-0.577622	-1.1877	4.19528	-1.18256	-0.959287	-0.829314	-1.0518	-1.21114	-0.459555	-0.38351	-1.52847	-0.693636	-0.695713	-0.818006	-0.599775	0.68	1.11696	0.47815	-0.0792827	-0.883453	-0.0295649	0.367203	0.218858	-1.10624	-0.830039	-0.280978	-0.498637	-0.947734	0.949068	-1.20704
CGGA_1682	-0.462958	0.994812	-0.488168	0.54281	2.56524	-0.726052	-0.555147	0.969728	1.41238	2.40467	-0.66506	0.552245	-0.14811	0.340086	-0.199371	0.539096	-0.822469	0.298112	1.63121	-0.381328	0.454818	-0.953038	-0.796041	-0.514649	0.654438	0.4012	-0.268459	-0.0525579	1.25088	-0.445344	0.131886	-0.375234	-0.617391	-0.682941	-0.266014	0.190671	-0.512679	-0.150776	0.384438	-0.268597	-0.37024	-0.637888	1.19481	-0.466897	0.147278	0.654273	-0.406445	0.721565	0.860088
CGGA_1684	-0.112894	-0.0503449	0.162602	-0.160351	-0.271849	-0.28913	1.30267	-0.456562	0.730925	0.0244882	1.28313	1.2889	-0.635682	0.185123	-0.217751	0.084192	0.291076	-0.264114	-0.337182	0.728713	-0.591599	0.232031	1.33058	0.0118536	-0.641122	-0.624626	1.93497	0.027388	1.88463	0.760359	0.747752	0.714396	0.1391	0.0756589	-0.225447	0.0909619	-0.220994	-0.11503	-0.567742	-0.234449	0.223301	0.0625141	-0.0619271	-0.394268	-0.0416587	0.640929	-0.171909	0.410905	-0.0168279
CGGA_1685	0.0529261	1.6448	-0.555743	0.5508	2.1213	-0.638667	0.0696595	0.784305	0.0229232	1.03238	-0.0458775	0.0733823	2.17822	-0.375697	0.306078	0.235338	0.467491	-0.317155	1.25977	-0.406847	0.633	-0.979791	-0.43538	1.87468	0.96809	1.4993	0.405981	-0.495894	-0.516929	-0.120052	-0.274323	0.265725	0.0594195	-0.474248	0.233767	-0.176375	-0.108228	0.0517891	0.490451	1.23389	-0.448383	-0.395385	0.671691	-0.830039	0.714086	-0.098321	-0.433286	-0.158638	0.770247
CGGA_1686	-0.0247197	0.0678353	-0.693829	-0.583846	-0.780835	0.579253	0.424616	-0.66346	-1.12094	-0.888838	0.567117	0.253053	0.0677942	0.881227	0.48804	0.0254948	0.777783	0.0859512	-0.858431	1.28619	-0.776261	1.45145	-0.00838461	0.157123	-0.602787	-0.443187	-0.287619	-0.088897	-0.0499602	-0.257947	-0.248116	-0.11885	-0.324366	0.368295	1.78909	-0.608449	1.75766	-0.150776	-0.818213	0.17532	0.846733	0.495727	-0.681866	-0.249012	-0.0416587	-0.298479	2.38371	-0.918028	-0.90603
CGGA_1687	0.0266055	-0.401193	5.09406	-0.711694	0.0191637	-0.747898	0.769885	-0.0961921	2.83944	1.11541	-0.0891948	2.91609	0.173602	0.994375	0.0211887	-0.470497	0.909156	-0.61418	-0.0815768	0.302756	-0.400458	0.859525	-0.623676	0.000617292	-0.466	1.1439	0.275691	1.11393	3.18547	0.54939	0.918098	-0.695713	0.316376	-0.426447	-0.603528	1.61406	0.526263	-0.0554515	-0.0407811	-0.780808	0.117403	-0.427815	1.12545	-0.466897	-0.444723	-0.0342704	-0.626284	0.177126	1.00675
CGGA_1688	-0.789334	-0.00602732	2.14723	-0.591837	0.0602478	-0.807975	0.480662	-0.661365	2.73546	-0.879612	0.263168	0.0702576	0.177891	1.45435	1.42726	1.02775	-0.209394	4.4989	-0.442204	0.642344	0.00450189	4.36766	-0.307412	-0.733758	-0.417209	0.18487	0.823673	1.63721	0.417009	1.19526	-0.156391	-0.311138	0.758625	-0.289262	-0.227881	0.677658	0.454094	-0.126945	-0.883064	2.22416	1.11383	0.0233071	0.0922146	-0.830039	-0.343957	-0.282466	1.4494	0.384232	-0.66722
CGGA_1689	-0.178695	0.47408	-0.222278	-0.495951	0.328436	2.17402	0.0253765	-0.654556	1.20883	-0.515205	1.39087	-0.104726	0.0549257	-0.934057	0.00280872	0.00201587	-0.423345	-0.433843	0.820377	0.830786	-0.0602917	0.41116	0.276279	-0.562805	0.136911	-0.592226	1.07276	-0.12887	-0.283445	2.22182	-0.52329	0.329821	-0.690706	-0.483575	-0.294411	0.959446	1.09009	-0.0435359	-0.500561	1.47292	0.159677	-0.307774	-0.255568	-0.0311265	-0.444723	2.37029	1.24362	-0.453608	-0.204958
CGGA_1690	0.737262	-0.116821	0.114125	-0.440018	0.0956258	-0.567668	0.979538	0.078755	0.129123	0.151339	0.559837	1.34983	0.0477765	-0.641348	-0.528373	0.00935302	0.512534	-0.0307373	-0.497032	0.647251	-0.656393	0.414262	-0.00551186	0.340918	-0.707338	1.00882	0.482622	-0.310565	1.25088	0.899433	0.393957	-0.247042	-0.0551503	-0.329679	-0.444507	-0.398915	0.627	0.00412662	-0.627544	0.03873	-0.226552	-0.0265487	0.191443	0.0415019	-0.192808	-0.431918	-0.669101	-0.624627	0.225053
CGGA_1693	0.833333	0.101074	0.0583024	-0.687722	-0.9349	0.661176	-0.166978	0.511408	-0.508078	-0.750455	0.0440332	0.297581	-0.998859	0.182663	2.6532	-0.19462	2.75714	-0.00952122	-1.22755	3.56418	-0.776261	0.692958	0.0399299	-0.344499	-0.880718	-0.827997	-0.429404	-0.514064	-0.3168	-0.637455	1.42914	1.03488	-0.368921	1.00836	4.26447	-0.758736	1.23443	-0.0911983	-0.873744	-0.780808	17.7091	2.32926	-0.563369	-0.394268	-0.180212	-0.621401	0.633314	2.08815	-1.09723
CGGA_1694	0.39641	0.66243	1.25261	-0.424037	-0.649594	2.98232	1.21064	-0.782362	1.54734	-0.519817	0.52562	1.64746	-0.40262	0.0129411	1.12399	1.71891	2.2867	1.81506	-0.512476	2.39034	-0.756823	4.31989	0.333212	-0.343696	-1.00879	-0.930181	1.08425	0.129137	-0.516929	2.2006	1.75672	-0.375234	-0.640022	0.118796	0.80819	3.50276	1.76668	-0.11503	-0.780934	-0.268597	1.90806	0.215954	-0.689573	3.74555	3.35919	-0.552013	-0.593053	0.133194	-0.546663
CGGA_1695	-0.164219	0.0567559	-0.687953	-0.663751	-0.309509	1.98286	1.31581	-0.672365	-0.797916	-1.04337	1.43929	-0.557029	-0.160979	-0.737278	0.223368	0.652088	0.957952	-0.370195	-0.543365	-0.133998	-0.445814	0.865237	1.05114	0.201266	-0.422437	-0.966568	-0.191818	-0.554037	-0.516929	-0.228482	-0.470876	0.586204	0.0141573	0.258313	0.797643	0.320727	0.112791	0.00412662	-0.47998	1.02901	0.157755	1.32827	-0.827818	-0.103755	-0.444723	-0.544006	0.839093	0.299507	-1.05577
CGGA_1696	-1.3039	-0.855448	-1.11397	-0.783608	-1.14831	-1.16297	-2.11128	0.28513	-1.33556	-1.20712	-2.07669	-1.22416	-1.68661	1.19361	-1.73778	-0.681807	-2.16248	-0.56114	-1.37891	-0.962358	-1.19418	-1.28105	-1.49673	-1.3959	-1.19698	-1.36583	-1.24563	-0.474091	1.18417	-1.76655	-0.890189	-0.311138	-1.11457	-1.27715	-1.29154	-0.817984	-1.40578	-0.126945	0.0966869	1.33633	-0.462687	-0.893943	-0.656336	-0.830039	-0.444723	-0.712139	-1.20783	-1.95356	-1.76529
CGGA_1697	2.42178	-0.260854	-0.101819	0.854438	-0.147455	0.333484	0.76435	-0.361755	0.463212	-0.517511	1.04652	0.517092	0.372348	-0.223193	-0.328031	-0.300275	0.51879	-0.200466	-0.334865	0.440161	-0.48793	-0.0623041	0.256953	0.173978	-0.680329	-0.469606	1.50961	-0.00168324	-0.516929	2.2666	1.74362	-0.0547543	1.18885	0.301451	-0.16622	-0.161924	-0.278128	-0.126945	0.234155	-0.268597	0.0849506	0.162226	0.374005	0.11413	0.134682	-0.346517	0.705528	0.685478	-0.236441
CGGA_1698	-0.147111	-0.305171	0.738453	-0.408056	-0.242177	-0.392899	1.27084	-0.467562	-0.33329	-0.752762	1.25765	0.775662	-0.785814	-0.041173	0.778444	0.452517	1.16189	2.15452	-0.265365	1.29208	-0.89289	1.95056	0.435586	-0.58608	-0.848482	-0.299632	0.957795	0.292663	0.483719	1.23651	-0.549497	-0.695713	0.041739	0.278133	-0.220579	-0.293425	0.738262	0.862051	-0.261351	-0.575924	0.372968	-0.0652717	-0.372137	-0.103755	-0.306169	-0.375873	-0.0754097	1.52959	-0.0114528
CGGA_1699	-0.891984	-0.807437	-1.08899	-0.735665	-0.575415	-1.04282	-1.99711	1.83923	-1.35768	-1.24633	-1.92163	-1.31243	-0.687156	-0.724979	-1.0522	-0.671535	-1.74083	-0.56114	-1.31481	-1.05952	-0.850774	-1.291	-1.44267	-1.01948	-1.01838	-0.809554	-1.31844	-0.757536	-0.516929	-1.92212	-0.850878	-0.695713	-1.13366	-1.17339	-1.19742	-0.913358	-1.31256	-0.150776	-0.60541	0.892415	-0.557483	-0.869741	-0.722328	-0.684782	-0.444723	-0.741495	-1.19122	-1.8202	-1.53646
CGGA_1700	0.263491	-0.571077	0.399112	-0.104418	-0.813931	0.333484	0.230877	-0.484323	-0.481528	-0.782745	0.555469	0.221025	-0.0694695	-0.619211	0.0744906	-0.260654	0.40243	-0.338371	-0.975809	0.130999	-0.730906	0.569998	0.852136	1.17481	-0.767455	-0.881332	0.225875	0.165476	-0.483574	0.641321	0.485681	-0.695713	0.15018	0.444466	0.641867	0.0273791	0.458604	-0.103114	0.240757	-0.405186	0.411612	1.03204	-0.445836	0.11413	-0.142425	-0.434587	0.822477	0.222627	-0.821564
CGGA_1701	0.441155	0.259878	-0.103288	-0.272218	-0.930336	2.03748	1.15183	-0.385326	-0.30674	-0.718166	0.354535	-0.496097	0.612559	-0.884862	1.76729	-0.109509	0.852853	-0.571748	-1.23373	-0.643381	-0.552723	0.466088	1.83645	2.70296	-0.666389	-0.832483	1.86599	1.28109	-0.483574	1.84467	-0.130184	-0.247042	-0.0648157	0.750315	2.05196	0.309167	2.95748	-0.0673671	0.0283412	-0.166155	-0.0869202	0.649167	-0.501712	0.0415019	0.10949	-0.439924	1.28708	1.10754	-1.13486
CGGA_1702	-0.291874	5.58168	-0.181146	7.63834	7.38463	-1.07013	-0.809082	0.932015	2.23322	2.46464	-0.926784	-0.068011	1.22024	0.0867331	-0.294947	0.0929966	0.493766	-0.56114	2.20342	-0.470642	-0.193119	-0.914834	-0.575623	0.932431	1.56752	3.51258	0.0227766	-0.583108	-0.0499602	-0.372271	-0.693636	-0.695713	-0.729603	-0.792922	1.62033	-0.556427	-0.751742	-0.126945	1.76533	0.414352	-0.35316	-0.611266	6.12927	0.332016	0.298427	-0.858922	0.832702	-0.458315	0.845499
CGGA_1703	-0.426109	-0.231308	0.178761	-0.599827	-0.36657	1.85179	0.207352	-0.667127	-0.302315	-0.962642	1.71011	-0.567184	-0.931657	-0.567556	-0.0137333	0.489203	0.090888	-0.380803	-0.845303	0.884767	-0.543004	0.968114	1.93595	-0.411917	-0.585362	-0.948624	1.45596	-0.386877	-0.516929	0.694357	-0.143288	1.41945	-0.234077	0.90188	0.723811	0.338068	0.733751	-0.0911983	-0.452797	1.26804	0.827945	0.140928	-0.684756	-0.466897	-0.369148	-0.5787	-0.0926645	0.125349	-0.658006
CGGA_1704	-0.60509	-0.0540381	0.221362	-0.575856	-0.574273	1.79717	0.376181	-0.759315	-0.943942	-0.92574	1.39633	-0.632803	-0.874464	-0.638888	0.65346	0.122345	0.431207	-0.529316	-1.00129	-0.11535	-0.844295	2.67395	1.79962	-0.536319	-0.880718	-1.19735	-0.540534	-0.379609	-0.45022	-0.523131	-0.628118	-0.695713	-0.448129	1.34297	2.23857	0.291826	1.78773	-0.0911983	-0.882288	5.39987	1.11404	2.43817	-0.994002	-0.0311265	-0.318765	-0.103659	1.4609	0.999276	-1.29918
CGGA_1706	-0.258973	-0.56369	0.819248	-0.687722	-0.571991	-0.769744	1.10062	-0.517846	0.323824	-0.111588	-0.235527	0.574899	-1.46927	-0.663486	0.0432447	-0.138858	1.29202	-0.582356	-0.897814	0.677677	-1.016	1.04576	-0.541672	-0.732955	-1.04626	-0.914729	-0.191818	-0.405047	-0.516929	-0.426486	0.289128	0.393917	-0.241857	-0.0689103	-0.338223	-0.0159729	0.402973	-0.0792827	-0.94908	-0.780808	0.0580491	0.530578	0.248283	-0.0311265	0.0717031	-0.194397	-1.00333	0.539562	0.165927
CGGA_1708	0.546438	0.278344	3.50606	-0.551884	-0.0972413	4.36955	1.26115	-0.710078	1.92347	-0.383741	1.14953	-0.26643	-0.1524	0.0276995	2.19738	-0.551206	-0.958847	3.48053	0.126923	1.54824	-0.879931	4.81212	0.153012	0.151505	-0.946934	-0.290659	2.23386	2.48391	0.183524	0.959541	-0.274323	3.7269	-0.349826	0.988543	0.645924	1.0606	1.19834	0.230523	-0.962283	0.243614	0.936832	0.748879	-0.889475	3.74555	3.78745	-0.527994	-0.529785	3.67754	0.565991
CGGA_1709	0.284548	0.455614	0.262494	0.263144	5.33499	-0.780667	0.915189	-0.267473	3.68462	1.21227	0.960613	2.87313	1.26885	-0.228113	0.388788	0.386483	0.307341	1.16797	3.30307	-0.131054	-0.669352	0.316503	-0.762352	0.37864	-0.655062	1.1778	-0.636335	-0.157941	0.116814	-0.453594	-0.470876	-0.311138	0.0768643	-0.0242182	0.449581	1.51291	0.233074	-0.0554515	0.401136	0.107025	-0.00856419	-0.205642	0.119189	1.92984	0.991193	1.76982	-0.413475	0.0500378	0.864695
CGGA_1713	0.320081	0.171243	-0.291321	-0.607817	-0.0264853	-0.797052	0.553313	1.29238	-0.0810646	-0.409111	0.183449	-0.249244	0.305146	-0.968493	0.508258	-0.0434745	0.271057	-0.0625615	0.370945	-0.00346276	-0.38426	0.178499	-0.347631	0.749439	-0.226404	1.94742	0.628239	-0.299663	0.250234	1.03026	-0.130184	0.522109	0.165267	-0.43422	0.573715	-0.761626	0.0451321	0.0398735	-0.46833	-0.0978597	-0.190897	-0.395869	0.944329	-0.394268	0.235448	-0.837571	-0.344456	-0.789371	-0.26946
CGGA_1714	-0.156323	-0.419658	0.629746	-0.368103	-1.04332	1.61148	0.165837	-0.483275	-0.576666	-0.870387	0.471746	-0.387513	-0.522726	-0.661026	0.329972	-0.476367	0.329862	-0.518708	-1.06384	0.285089	-0.695269	0.882401	1.83853	-0.0700111	-0.736089	-1.03984	-0.598014	-0.281494	-0.516929	0.00605794	0.0139544	0.586204	-0.0553861	0.766637	2.20287	0.442113	0.457101	-0.150776	-0.400373	-0.0295649	0.590955	0.26581	-0.616355	0.913043	-0.369148	-0.533331	-0.19172	0.290093	-1.01968
CGGA_1715	-0.26687	0.322662	0.0245152	-0.416046	-0.567426	0.191484	0.944942	1.74128	-0.417365	0.0683094	-0.00947636	0.108535	0.243663	0.0645955	0.403492	0.132617	0.875374	0.701218	-0.510932	0.196757	-0.047333	0.452155	-0.0397237	-0.401483	0.201384	-0.112211	0.624407	-0.263324	4.88657	1.28955	0.642924	-0.503425	-0.655109	-0.486296	-0.120785	0.0374945	-0.435999	0.0279579	0.296287	-0.746661	0.0736349	-0.129165	3.6842	0.767786	-0.0290629	0.331352	-0.26649	-0.254346	-0.234905
CGGA_1716	-0.357676	0.776917	-0.590999	1.53363	1.89762	-0.660514	-0.0763361	0.201846	1.35264	0.767142	-0.631207	0.217119	1.12444	0.66723	0.613024	1.25374	0.396174	0.595138	2.2598	-0.514808	2.43102	-0.514883	-0.829209	0.31363	0.467988	0.311478	0.0994174	0.110968	-0.18338	-0.0823367	-0.0515632	-0.695713	-0.207674	-0.5784	-0.232749	-0.39747	-0.485616	-0.0673671	-0.338629	0.00458255	-0.0700534	-0.539144	-0.273872	0.477272	-0.0416587	1.12665	-0.344456	-0.144517	0.853177
CGGA_1718	-0.28661	0.300503	-0.104757	-0.591837	0.101332	1.8791	0.428767	-0.551369	-0.512503	-0.745842	1.33081	-0.864032	0.229365	-0.953734	-0.340897	0.198652	0.675186	-0.529316	-0.0777157	-0.621788	-0.439334	0.416045	1.08039	-0.201637	-0.381488	-0.465618	-0.0730245	-0.168843	-0.516929	1.06679	-0.549497	-0.695713	0.00991402	-0.0133367	0.0893496	0.651647	-0.290156	-0.0197046	-0.198054	0.414352	0.000402977	0.608992	-0.669342	0.332016	0.210256	-0.287804	0.125257	-0.491263	-0.458358
CGGA_1720	-0.123422	1.23117	-0.828978	-0.14437	1.69106	-0.392899	-0.928093	0.0803263	0.0937234	1.34143	-0.600266	-0.914027	0.429541	0.140847	-0.381333	1.75266	-0.696101	0.0753432	1.42348	-0.868137	1.98071	-1.04844	-0.300361	0.246212	2.31941	0.852305	-0.866257	0.00921848	-0.516929	-1.38586	-0.693636	0.586204	-0.689056	-0.828676	0.273522	-0.211057	-0.0255341	-0.0554515	-0.335134	0.414352	-0.379421	-0.499453	0.274776	-0.103755	-0.00387142	-0.0316017	-0.0581549	-0.715629	0.149801
CGGA_1721	-0.43927	-0.316251	0.203734	-0.64777	-1.01821	0.967021	0.511798	-0.649318	-1.18732	-0.782745	0.108827	-0.496878	0.60541	-0.71268	0.930998	-0.00825616	0.301085	-0.455059	-1.24454	-0.150683	-0.727666	1.80751	2.88396	-0.521872	-0.748287	-0.777154	-0.295283	-0.441386	-0.516929	-0.226125	-0.575704	-0.43933	0.552353	1.50075	5.11555	-0.572323	1.04198	-0.0792827	-0.815495	-0.0295649	0.331121	2.14823	-0.836489	-0.466897	-0.180212	-0.629407	0.489524	1.29268	-1.26463
CGGA_1722	-1.25653	-1.0438	-0.915649	-0.727674	-1.01821	-1.12474	-2.03724	1.06244	-1.43291	-1.25786	-1.9795	-1.31633	-1.76382	-0.444569	-1.3812	-1.10883	-2.12369	-0.56114	-1.23605	-0.853415	-1.29461	-1.29468	-1.53408	-1.36058	-1.23968	-1.17243	-1.15366	-0.597644	-0.18338	-1.75241	-0.877085	0.393917	-1.13296	-1.29347	-1.26882	-0.813648	-1.43284	-0.126945	-0.852775	-0.780808	-0.50731	-0.944283	-0.650074	-0.830039	-0.444723	-0.869597	-1.32798	-1.88766	-1.47733
CGGA_1723	-0.0694648	-0.231308	-0.341268	-0.416046	-0.704373	0.573791	1.06326	-0.0490507	-0.364265	-0.439094	0.270084	-0.552342	1.17734	-0.658566	1.28389	-0.266524	0.703963	-0.465667	-0.88237	-0.301829	-0.238474	-0.102498	0.948242	1.11061	-0.384101	-0.667494	0.275691	-0.114334	-0.516929	0.450388	-0.497083	-0.311138	-0.0216752	0.323991	-0.111861	-0.310766	-0.00298104	-0.150776	-0.194947	-0.712513	-0.29957	-0.267115	-0.391405	0.11413	-0.444723	-0.752171	0.139955	0.523872	-0.577379
CGGA_1725	0.00291692	-0.161139	0.59449	-0.416046	-0.453304	0.726714	0.767809	-0.189951	-0.543478	0.121356	0.157605	-0.89606	0.871359	-0.961114	1.87757	0.427571	0.24228	-0.61418	-0.670009	-0.762138	-0.0181759	-0.0720231	0.11645	0.0993365	0.278926	0.460018	0.804513	-0.488627	-0.516929	1.56416	-0.759154	-0.375234	-0.486319	-0.180058	-0.130521	-0.510185	0.0481392	-0.007789	-0.652009	-0.166155	-0.495354	0.362617	-0.151522	-0.830039	0.386597	-0.461274	1.4641	-0.0127217	-0.313229
CGGA_1727	-0.840659	-0.0946625	-0.54546	-0.639779	-0.558296	1.7371	-0.0791038	-0.677603	-0.910754	-1.00646	2.10652	-0.917933	-0.73434	-0.501143	0.375922	0.886877	2.09152	-0.455059	-0.856887	-0.577622	-0.526806	1.89294	4.77684	-0.537122	-0.52873	-1.08969	-0.651663	-0.597644	-0.416865	-0.710528	-0.641222	-0.695713	-0.147561	0.537736	1.20737	0.400206	0.236081	-0.11503	-0.662882	1.7461	2.01908	0.851011	-0.758455	-0.103755	-0.217999	1.04925	0.0134204	-0.393986	-1.012
CGGA_1728	-0.205016	2.90416	0.418209	-0.184323	0.717593	0.0331002	0.40801	-0.462848	0.545075	0.102905	0.152872	0.117909	-0.170987	-0.476546	-0.124013	0.332188	-0.717371	-0.274722	0.241984	0.542234	-0.400458	-0.149956	-0.412398	0.0696405	0.322488	-0.465618	0.927139	-0.499528	-0.45022	1.96606	0.0663685	0.458013	-0.123044	-0.149745	-0.582434	-0.585328	0.326293	0.0160422	0.0260112	2.77052	-0.310886	-0.489288	-0.227148	-0.394268	-0.255786	0.336689	0.00383439	-0.519505	0.66044
CGGA_1729	1.69402	-0.704029	-0.416187	0.151277	-0.650735	1.27287	0.551238	-0.424087	-0.171777	-0.68357	0.550008	0.670203	-0.757218	-0.269928	-0.340897	-0.304677	0.256043	-0.115602	-0.773487	0.518679	-0.549484	0.212179	1.14437	0.71252	-0.755257	-1.0224	-0.391084	0.0637271	0.0167497	0.374958	1.88776	1.22716	2.28575	1.41953	1.14246	0.382865	-0.0781578	0.0756203	-0.562694	-0.336892	0.426984	-0.119968	-0.210288	-0.394268	0.52515	-0.301148	0.324006	0.952206	-0.64572
CGGA_1731	-0.686684	0.0345971	-0.259003	-0.639779	-0.183974	-0.245438	0.488273	-0.19676	-1.06563	-0.646668	0.204198	-0.470318	-0.389751	-0.825828	0.342838	0.418766	-0.261943	-0.571748	-0.547998	-0.427457	-0.646674	0.502172	0.745844	0.056799	-0.207236	-0.933172	0.191386	-0.495894	-0.516929	0.655464	-0.457773	-0.182946	-0.200131	0.122294	1.62926	-0.429261	1.71706	0.0160422	-0.609681	1.26804	-0.0226555	1.63515	-0.590344	0.404644	0.298427	-0.474618	0.0268407	-0.0237046	-0.698703
CGGA_1735	0.180581	5.27146	-0.898021	0.806495	1.27908	-0.409283	-0.534389	0.356889	0.500824	2.09562	-0.518364	0.651454	2.48707	2.4407	1.19199	0.798831	0.0158175	2.05905	1.90303	-0.472605	2.4537	-0.789883	-0.555775	1.08332	2.71932	1.18378	-0.333603	0.154575	0.650494	-0.618597	-0.103977	-0.311138	-0.349118	-0.212702	-0.0745395	-0.565097	-0.0405694	0.230523	0.188332	0.107025	-0.410592	-0.312615	0.463118	-0.830039	1.23051	0.622248	0.0287579	0.236747	0.633564
CGGA_1736	-0.0484083	-0.0466518	1.11011	0.790514	0.337565	0.35533	1.6251	0.46741	1.2575	0.132888	0.689789	1.54434	-0.531305	-0.555257	-0.453015	0.138487	0.707717	-0.00952122	0.537744	0.548123	-0.497649	0.680112	0.138648	-0.525885	-0.238601	0.118575	1.2337	0.583376	6.1207	2.61782	0.957408	0.329821	0.37319	-0.0937824	-0.126465	4.17471	0.0180685	-0.11503	0.816258	0.00458255	0.252978	0.0818756	4.52571	-0.394268	0.10949	-0.0796396	0.22559	0.7451	0.577509
CGGA_1737	-0.0207716	-0.51568	-0.358896	-0.455999	-0.765999	0.803175	0.513874	0.0321373	-0.700566	-0.501366	0.289013	-0.718733	0.68834	-0.71514	0.315268	-0.201957	0.132177	-0.571748	-0.968859	-0.371514	-0.445814	-0.0864206	0.716072	2.1283	-0.557482	-0.646558	0.647399	-0.401413	-0.516929	1.24005	-0.536394	-0.247042	-0.0674088	0.459622	0.645112	-0.604114	0.105273	-0.138861	-0.430662	-0.780808	-0.0679183	0.929425	-0.529169	1.42144	-0.432127	-0.55735	0.534898	1.15774	-0.90603
CGGA_1738	0.460896	0.880325	-0.419125	0.159267	-0.541178	1.54594	0.542935	-0.539845	-0.0412394	-0.6582	1.49789	-0.0555121	-0.411199	0.893526	0.65346	2.44676	0.436212	0.467841	-0.219032	0.740491	-0.439334	1.79275	0.270795	-0.0964968	-0.672488	-0.664503	0.237371	-0.470457	1.58443	0.234705	0.0401615	0.201629	-0.224883	0.396665	-0.394204	-0.251518	0.60144	-0.103114	-0.577839	0.619236	0.179533	0.541711	0.34414	0.985671	-0.444723	-0.415905	2.93075	2.43804	-0.257174
CGGA_1739	0.426679	-0.183298	0.10678	0.119315	-0.524059	-0.239976	1.16843	-0.0459079	0.0561108	0.0867605	0.0556816	-0.239089	0.114979	-0.892241	0.0303787	0.596326	0.272308	-0.444451	-0.515565	-0.497142	-0.261152	0.207087	0.682121	0.355365	-0.166287	0.0547721	0.674224	0.114602	-0.3168	1.67848	-0.0777703	-0.0547543	0.215008	-0.101166	-0.390959	0.122753	0.0977558	-0.0911983	1.02207	1.13145	-0.1704	-0.0115436	0.40387	-0.176383	-0.444723	-0.610726	-0.0447346	0.0406239	0.367111
CGGA_1740	0.660933	-0.434431	-0.198774	-0.463989	-0.614216	-0.201745	0.81486	0.398793	0.0627483	-0.819647	0.603882	-0.387513	0.300856	-0.779093	-0.239807	-0.376582	-0.0467412	-0.253506	-0.554948	0.236997	-0.627236	0.328032	0.0924229	0.983797	-0.574907	-0.391846	-0.279955	-0.332369	-0.416865	-0.0905868	0.1843	0.265725	1.05283	0.141337	2.93631	-0.708159	-0.153335	-0.11503	-0.603856	-0.780808	6.85047	0.732422	-0.587935	0.622529	-0.230595	-0.81889	0.383439	0.23361	-0.744776
CGGA_1743	1.39528	-0.264547	-0.843668	0.359029	-0.276414	0.0549463	-0.130306	-0.494275	-0.481528	-0.771213	-0.13688	0.24446	0.418102	-0.0534717	-0.82429	-0.505716	-0.271953	-0.0625615	0.0628285	-0.35581	0.422421	-0.303753	-0.105275	0.232567	-0.36929	-0.590731	-0.134337	-0.150673	-0.25009	0.288921	1.33741	-0.43933	1.7584	0.18564	-0.556471	-0.29198	-0.637473	-0.0554515	0.680344	-0.712513	-0.272242	-0.19935	0.211674	1.13093	-0.369148	-0.0689645	0.272242	0.203799	-0.0652042
CGGA_1744	-0.480067	-0.142673	0.457872	-0.64777	-1.03875	0.251561	-0.45205	-0.65927	-0.959429	-0.819647	-0.443741	-0.295334	-1.58509	-0.658566	0.193961	0.194249	-0.0517459	-0.28533	-1.14261	1.77103	-1.22658	3.69374	0.56486	-0.949656	-1.16301	-0.525433	-0.762792	0.0346558	0.250234	-0.420593	-0.379151	-0.695713	-0.577079	0.670258	1.48403	0.0548353	5.18121	-0.150776	-0.865589	-0.780808	1.4518	0.292432	-0.510865	-0.830039	-0.444723	-0.832234	-1.13498	-0.0864642	-1.2032
CGGA_1745	-0.907777	-0.807437	-1.2168	-0.591837	-0.260436	-1.08651	-2.15833	1.26777	-1.22936	-1.22326	-2.11419	-1.3304	-0.985991	-0.100207	-1.76718	-1.03252	-2.17749	-0.423235	-0.925614	-1.01536	-0.48145	-1.33231	-1.49673	-1.26267	-1.10027	-1.21331	-1.19964	-0.652152	0.316944	-1.63219	-0.785361	-0.695713	-1.05658	-1.22974	-1.27612	-0.929254	-1.33812	-0.007789	-0.568907	-0.780808	-0.572855	-0.952512	-0.606722	-0.830039	-0.369148	-0.810884	-1.11517	-1.94572	-1.70155
CGGA_1747	-0.348463	-0.131594	0.788399	-0.775617	-0.880122	1.92279	-0.187044	-0.73103	-0.614278	-1.10794	0.334878	-0.480473	-1.02317	-0.513442	0.5248	-0.222501	-0.0304759	-0.592964	-0.97967	0.598178	-0.821617	1.27364	1.82208	-0.790742	-0.875491	-1.03585	-0.586518	-0.5286	-0.516929	-0.169553	-0.130184	-0.695713	-0.51673	0.428921	2.28968	-0.572323	1.63136	-0.007789	-0.945585	2.42905	0.686178	2.35975	-0.967028	-0.176383	-0.117233	-0.00491393	0.21856	0.205368	-1.12488
CGGA_1749	0.0818788	-0.279319	0.449058	0.606734	1.43999	-0.917205	0.235029	0.0918498	0.228686	0.398122	-0.0244008	0.567087	0.807016	0.467992	1.0615	-0.118314	1.52223	0.520881	0.988721	-0.199757	-0.445814	-0.164224	-0.672252	0.094521	-0.431149	1.6952	-0.207146	-0.0816292	-0.0833152	-0.190767	0.053265	-0.695713	-0.328373	-0.137697	-0.404752	-0.137358	-0.0285411	-0.0197046	1.76261	0.482646	-0.259645	-0.421039	1.95396	-0.684782	-0.406935	-0.391886	0.0172548	0.280679	-0.179618
CGGA_1750	2.42705	-0.271933	-0.632131	0.0873532	-0.278696	-0.420206	0.712456	-0.523608	-0.12089	-0.688183	0.786615	0.403821	0.462427	0.416338	-0.947436	0.0724526	0.098395	0.372369	0.157812	0.278219	0.0530971	0.319062	0.249641	0.677205	-0.387586	-0.582257	-0.283787	0.0746288	-0.0499602	0.148668	1.08844	0.0734374	1.65043	0.264532	-0.485885	-0.258744	-0.657019	-0.126945	0.182119	-0.234449	-0.207764	-0.0938299	0.0156255	1.42144	-0.205403	-0.357192	0.830146	1.36642	0.183588
CGGA_1758	-0.377416	-0.201763	-0.448505	0.798505	2.10418	-0.633206	-0.0887907	0.246369	1.33494	0.584938	-0.00692829	1.16078	1.90227	0.305649	1.18464	0.07392	0.336118	2.23938	1.06363	-0.398013	-0.348623	0.123907	-0.681392	1.24464	-0.027757	2.54507	-0.59035	0.027388	2.11811	-0.888496	-0.641222	0.586204	-0.505179	-0.251565	-0.422601	1.05916	0.633014	-0.103114	-0.179026	0.209467	-0.198369	-0.389577	1.79596	-0.466897	0.0591073	-0.722814	-0.626923	-0.326519	0.264215
CGGA_1760	0.131888	-0.25716	-0.400028	1.62951	-0.134902	1.26194	0.247484	-0.372231	-0.11204	-0.512898	1.08911	0.844406	-0.838718	-0.193677	-0.0137333	-0.269459	-0.221906	-0.264114	-0.404365	0.912248	-0.857253	0.192871	0.872245	-0.636644	-0.612371	-0.816532	1.03444	0.249056	-0.45022	0.146311	-0.0515632	0.137533	0.154894	0.241214	-0.681416	0.572168	-0.315716	-0.138861	0.0722223	-0.371039	0.857195	0.0978488	-0.381289	1.85721	0.374001	-0.170378	0.0262017	-0.0990161	-0.505198
CGGA_1764	-0.18396	0.411297	0.306565	-0.224275	-0.48754	0.191484	0.924876	-0.26433	-0.0921271	-0.226907	0.416052	0.792848	0.0706538	0.20972	0.539504	0.07392	1.40963	-0.12621	-0.00126586	-0.293978	-0.309747	0.935467	0.867022	0.239791	-0.172386	-0.19994	-0.57119	-0.644884	-0.416865	-0.18841	-0.444669	0.906684	-0.131059	-0.04637	-0.296845	-0.276084	0.402973	-0.0673671	0.0438743	0.209467	-0.152252	0.00104141	-0.166454	0.767786	0.172469	-0.498637	0.60136	0.45013	0.404737
CGGA_1767	-0.985423	-1.0401	-0.726147	-0.767627	-1.11521	-0.988205	-1.8954	-0.133381	-1.28024	-1.18175	-1.756	-1.14135	-1.68804	0.167904	-1.42532	-1.40378	-1.83717	-0.61418	-1.23991	-0.812193	-1.21038	-1.23778	-1.40742	-1.26909	-1.15168	-1.01392	-1.21497	-0.503162	-0.216735	-1.3729	-0.693636	-0.695713	-1.11551	-1.23907	-1.23637	-0.835324	-1.52306	-0.0911983	-0.852386	-0.780808	-0.434718	-0.862481	-1.02579	-0.830039	-0.444723	-0.602719	-1.26343	-1.90963	-1.41974
CGGA_1769	1.29526	0.200788	-0.952375	2.99588	0.571517	-0.414745	-1.08723	0.0468036	-0.29789	0.469619	-0.857986	0.744415	0.904245	2.36445	-1.19189	-0.63485	-0.213147	0.404193	1.30688	-0.290052	2.40835	-1.08368	-0.686093	0.231765	1.27477	-0.0130182	-0.406412	-0.201548	-0.516929	-0.307448	1.11465	-0.43933	0.691911	-0.517386	-0.487508	-0.667697	-0.647998	-0.0316202	0.930038	-0.371039	-0.376859	-0.646116	1.62448	-0.394268	-0.369148	-0.0529519	0.132926	0.0390549	0.586724
CGGA_1770	0.368774	0.618112	-0.213464	0.263144	2.26738	-0.818898	0.437762	0.0834691	-0.109827	1.39217	0.448085	-0.543749	0.669753	-1.06442	0.403492	0.889812	2.12154	-0.486883	2.91464	-0.904451	0.114651	0.518379	-0.107103	0.259053	0.825204	2.07103	-0.483053	-0.601278	0.283589	-0.795387	-0.549497	0.586204	0.436604	-0.418286	-0.442073	-0.167705	-0.448027	-0.0554515	-0.585605	-0.712513	-0.41956	-0.601101	-0.120694	1.0583	-0.0920417	-0.498637	-1.02826	-0.621489	0.550634
CGGA_1771	2.13357	-0.275626	-0.407373	1.15808	-0.150879	-0.513052	-0.318509	0.248464	-0.0899146	-0.178473	-0.61519	-0.387513	1.94373	0.898445	0.831746	-0.63485	-0.00670362	-0.0413454	0.234261	-0.428439	1.06712	-0.574773	-0.505371	0.464518	0.714554	0.227239	0.149234	0.565206	-0.45022	0.215848	0.276025	0.393917	0.868009	-0.284598	-0.683039	-0.550647	0.147372	-0.0554515	2.03833	-0.200302	-0.435359	-0.435076	0.544524	-0.249012	-0.268382	-0.36253	1.51906	-0.0896022	0.352521
CGGA_1773	0.696466	-0.367954	1.19091	0.191229	1.32016	-0.436591	0.869522	-0.409421	0.6734	0.287415	-0.888199	1.7826	-0.00226751	0.49013	-0.794882	-0.94301	-1.19407	0.0116949	1.0698	0.538308	-0.620757	-0.0460714	-1.03892	-0.0499462	-0.559224	1.70766	2.08825	-0.190646	0.183524	3.34973	-0.143288	-0.695713	-0.306921	-0.337451	0.260541	-0.747175	-0.377361	0.194777	1.82902	-0.541776	-0.390309	-0.285509	0.583059	-0.830039	-0.15502	-0.805546	-0.525312	0.346577	1.15419
CGGA_1776	2.29676	-0.168525	-0.213464	0.390991	-0.435044	-0.567668	0.327055	1.06506	0.230899	-0.392966	-0.381131	0.139001	1.22596	0.502428	-0.0707112	-0.361907	0.152196	0.552705	0.0234452	0.745398	0.600603	-0.346972	-0.63125	0.186017	0.354725	0.574664	0.114746	0.9504	-0.38351	-0.187232	2.67397	2.12451	1.17801	-0.0759056	-0.386902	-0.257299	-0.774295	-0.0435359	0.222505	-0.405186	0.230133	-0.45831	0.8109	0.477272	0.978597	0.31267	-0.0837175	-0.298278	1.11963
CGGA_1780	-1.0328	-1.04749	-1.02436	-0.48796	-0.964572	-0.97182	-1.88433	0.647595	-1.32007	-1.23018	-1.55652	-1.25618	-1.46498	0.443395	-0.767313	-1.49476	-1.89473	-0.571748	-1.32562	-0.797471	-1.18122	-1.25831	-1.49516	-1.31403	-1.2449	-0.668989	-1.23797	-0.623081	0.350299	-1.57444	-0.890189	-0.695713	-1.15629	-1.20331	-1.16903	-0.346893	-1.25994	-0.150776	0.00193491	-0.507629	-0.472295	-0.817465	-0.641885	-0.830039	-0.444723	-0.850915	-1.00781	-1.12043	-1.3537
CGGA_1785	0.235854	0.222947	-0.316294	-0.631789	0.321588	-1.0592	2.80967	-0.59432	-0.065577	0.0429393	0.176533	0.612396	0.312295	-1.05212	-1.18454	-0.636317	1.57603	-0.455059	0.426544	-0.770972	-0.630476	-0.113949	1.9289	1.62507	0.0584975	-0.0568825	-0.766624	-0.644884	0.0501046	-1.16193	-0.601911	-0.695713	0.547638	0.219062	-0.631114	-0.663362	-0.544254	0.170945	-0.772002	0.107025	-0.468238	-0.356662	-0.371174	-0.539525	-0.444723	-0.677445	-0.459488	-0.313968	-0.337033
CGGA_1786	-0.291874	-0.131594	-0.211995	-0.424037	-0.807083	-1.07559	0.376873	0.168847	0.434449	-0.759681	-0.13688	-1.24447	0.117838	-0.980791	-0.0100573	-0.448486	-0.126816	-0.61418	-0.647615	-0.122221	-0.18016	-0.488517	1.90069	-0.301961	0.17786	-0.515962	0.662728	-0.703027	-0.516929	0.353743	-0.759154	-0.375234	-0.0865038	0.179422	0.58264	-0.891682	0.0331038	-0.150776	-0.773944	0.00458255	-0.4787	-0.0454262	-0.618764	-0.249012	-0.369148	-0.632076	-1.26599	-0.285726	-0.469876
CGGA_1791	-0.785386	-0.279319	-1.08605	-0.631789	-0.606228	-1.02097	-1.91201	0.835637	-1.34219	-1.21404	-1.7742	-1.29056	-1.0489	0.812355	-1.32239	-0.997305	-1.89973	-0.380803	-1.12407	-0.817101	-0.99656	-1.2422	-1.46435	-1.28354	-1.19786	-1.15648	-0.942898	-0.328735	0.283589	-1.63101	-0.719843	-0.311138	-1.06695	-1.14346	-1.1885	-0.85122	-1.32308	-0.150776	-0.697832	-0.746661	-0.514569	-0.85522	-0.891402	-0.830039	-0.444723	-0.60005	-0.996303	-1.61623	-1.50114
CGGA_1807	-0.461642	-0.294092	-0.546929	-0.392075	0.212031	-0.868052	-0.331656	0.675356	-0.207177	0.914751	-0.682169	1.62558	0.320874	-0.606912	-0.337221	-0.14913	0.349881	0.319328	0.544694	0.0407034	-0.721187	-0.755324	0.256692	0.771912	-0.224661	0.714232	0.482622	-0.67759	-0.216735	1.19762	0.0270579	0.00934153	0.0231155	-0.227081	-0.0566902	-0.560762	0.219542	0.135198	0.736651	-0.507629	0.182308	-0.489772	-0.243044	-0.684782	-0.369148	-0.792202	0.159127	-0.618351	0.13598
CGGA_1809	-0.491911	0.629192	-0.51461	-0.00853239	0.178935	0.81956	0.929719	-0.27952	-0.0146894	-0.519817	-1.10624	1.0522	-0.807262	-0.948815	-1.11286	-0.290003	0.187228	-0.370195	0.903005	-0.520697	-0.48469	-0.402468	-0.496753	0.112178	-0.268224	0.724201	-0.475389	0.394412	-0.18338	1.14458	0.0270579	-0.247042	0.659614	0.455347	-0.551603	-0.793417	0.545809	0.0994516	-0.492406	-0.780808	-0.41956	0.0717108	-0.0262818	2.0751	-0.444723	0.197913	0.0811613	-0.224535	1.27935
CGGA_1811	-0.828815	-0.408579	0.891229	-0.416046	-0.566285	0.704868	0.661945	-0.713221	1.25529	0.121356	0.853593	1.71308	-0.99028	-0.124804	-0.866564	0.192782	0.832834	0.404193	-0.234477	0.51966	-0.261152	0.195585	0.928394	-0.175954	-0.165416	-0.876347	-0.02704	-0.117968	-0.516929	0.702608	0.642924	-0.375234	-0.057272	0.0663318	0.257295	0.50425	-0.629955	-0.11503	-0.59376	-0.541776	0.384924	-0.592388	-0.08553	1.92984	-0.0164672	1.8312	-0.401333	1.21266	0.934572
CGGA_1812	-0.514283	-0.412272	0.330069	2.89201	0.805468	0.693945	0.0821141	-0.327709	0.936688	0.296641	1.26784	0.964707	-1.20475	0.777918	-0.313327	2.3954	-0.434605	-0.423235	0.3416	0.050518	-0.536525	0.222958	-0.130607	-0.0812475	-0.249056	0.0672336	1.14556	0.957668	2.48502	1.21058	-0.418462	1.61174	-0.652516	-0.378257	0.66215	1.32794	-0.578835	-0.0435359	0.252406	0.824121	0.407555	-0.346497	0.295007	2.80138	-0.0290629	0.923819	-0.492719	0.0186581	0.221982
CGGA_1814	-0.60509	-0.0872763	0.0597714	0.398981	1.63171	-0.747898	-0.0742604	0.550169	0.248599	0.686419	0.671952	0.803003	-0.56991	0.121169	-0.589027	0.561107	0.231019	-0.0943856	-0.161888	-0.0230921	-0.523566	0.419121	-0.469853	-0.320421	-0.229889	1.48884	0.961627	-0.187012	1.35095	1.92481	-0.248116	-0.0547543	-0.434221	-0.220863	-0.415299	0.141539	-0.655515	-0.11503	0.276483	-0.507629	-0.180221	-0.558021	1.38893	-0.249012	-0.104637	-0.450599	-0.892135	-0.575989	0.999074
CGGA_1815	0.113464	0.245106	1.17622	0.646686	0.913884	-0.125284	0.300762	-0.0616217	0.511887	0.340462	0.366183	0.366324	0.0191799	0.583599	0.412682	0.0166902	1.29827	0.987635	0.713811	0.0112593	-0.510607	0.430313	-0.63804	-0.692023	-0.418952	0.993369	0.271859	0.957668	-0.0499602	0.218205	0.223611	-0.11885	-0.306449	-0.135754	-0.342279	1.29037	-0.312709	-0.0435359	1.78941	-0.0978597	-0.101652	-0.422975	1.16543	0.767786	0.323618	-0.133015	-0.12334	-0.328088	0.473846
CGGA_1817	-0.484015	0.658737	0.855973	2.20483	0.367237	1.14725	0.641188	0.331223	0.987576	-0.125426	2.87349	2.58018	-0.628533	0.927962	1.52283	0.578717	0.416193	-0.317155	0.455889	0.493161	-0.410177	1.10744	2.18797	-0.764256	-0.464257	-0.797591	0.0534329	1.48458	-0.516929	0.654285	-0.182599	0.329821	-0.8272	0.735547	-0.189749	1.94931	-0.0255341	-0.0673671	0.108725	-0.473481	1.42042	0.154965	1.96263	-0.466897	0.273235	0.192575	4.19994	2.08188	-0.270995
CGGA_1819	-0.449798	0.0567559	0.612118	-0.424037	-0.276414	-0.179899	-0.118543	0.940919	3.05406	-0.367596	1.82841	-1.03199	-0.429787	-0.464247	1.28022	1.58244	0.105902	-0.433843	-0.796653	0.532419	-0.251433	1.30577	-0.567788	-0.211268	0.978545	0.0592582	-0.337435	-0.114334	7.58832	0.0956312	-0.615015	1.86812	-0.751056	-0.242627	1.3672	1.98978	-0.68709	-0.0554515	-0.44969	0.209467	0.623621	0.50686	0.34992	1.71196	0.122086	-0.178384	-0.674853	2.19014	0.0207981
CGGA_1820	-0.426109	-0.19807	0.0538954	-0.455999	-0.206799	-0.185361	0.563692	-0.163238	1.00306	-0.275341	0.585681	1.03345	-0.352576	0.49013	0.155363	2.57883	0.795299	0.372369	-0.542593	0.0701474	-0.559203	0.775027	-0.094306	-0.261831	-0.675101	0.978913	0.0649291	-0.230619	0.283589	0.488103	-0.48398	-0.0547543	-0.521916	-0.0727966	-0.737398	0.0909619	2.60352e-05	-0.0197046	1.27449	-0.336892	-0.0845716	-0.0512346	2.387	-0.0311265	-0.343957	-0.453268	0.237732	0.476803	-0.148903
CGGA_1826	-0.409001	1.51924	0.0215772	1.19803	1.13756	1.44217	0.223266	0.132706	-0.373115	-0.0447032	0.254796	2.17397	-0.193865	1.30676	-0.204885	1.57657	1.62733	1.61351	1.77021	-0.391143	-0.235235	-0.0319582	-0.389677	0.112178	-0.186326	0.236709	2.01161	0.666955	-0.416865	1.00786	-0.444669	0.201629	-0.509893	-0.400409	-0.269259	-0.458163	0.649553	-0.0435359	1.85931	0.755826	-0.0369602	-0.645148	1.48527	1.20356	-0.406935	0.0884931	0.549596	-0.406538	0.684244
CGGA_1829	2.00723	-0.615394	-0.576309	1.10214	-0.330051	0.322561	-0.09571	-0.527798	0.246386	-0.47369	-0.310513	0.610833	0.0506362	0.450774	-1.43634	-0.159402	-0.199384	0.160208	-0.0275214	-0.010333	0.192403	-0.258545	0.0678739	-0.281094	-0.342281	-0.747745	0.218211	-0.234253	-0.25009	0.493996	1.52086	-0.375234	2.19311	0.327878	-0.386091	0.0302692	-1.02839	-0.0911983	0.734321	-0.439334	-0.0376007	-0.395385	0.115336	0.913043	-0.15502	0.267301	0.650568	0.17085	0.113711
CGGA_1833	-0.337935	0.440842	-0.166456	0.510848	1.36353	-0.638667	-0.456202	0.151562	0.219836	0.674887	-0.415349	0.306174	-0.216742	0.126089	-0.620273	-0.14326	-0.0129595	0.245072	1.28139	-0.34894	-0.312987	-0.439586	-0.517384	-0.124588	-0.114012	1.58504	0.440469	-0.121602	3.48566	0.287742	-0.339841	-0.375234	-0.813055	-0.31802	-0.541867	-0.572323	0.061671	0.0160422	0.96693	-0.302744	-0.348463	-0.216291	1.61051	-0.684782	0.462171	-0.765514	-0.324645	-0.390848	0.433916
CGGA_1840	2.45205	-0.323637	-0.758466	0.966305	0.00546899	-0.452976	0.12017	0.140563	0.0229232	0.0314074	-0.499799	0.364762	1.85365	0.2048	-1.06139	-0.150597	0.204745	0.043519	1.12463	0.0269628	0.438619	-0.492705	-0.264321	1.29681	0.190929	0.717721	0.176058	0.154575	0.517074	0.52464	1.52086	-0.695713	1.81804	-0.110105	-0.489942	-0.536196	-0.83594	0.00412662	1.10634	-0.439334	0.390902	-0.627723	0.743463	-0.394268	-0.129829	0.1392	0.203223	-0.276312	0.810176
CGGA_1850	0.117412	0.270958	-0.347144	-0.424037	0.310176	-0.442053	0.275852	-0.544036	0.828275	-0.0769925	0.468834	-0.190656	0.516761	-0.333881	-0.603731	0.338058	-0.0254712	-0.529316	0.492183	-0.139887	0.0595765	-0.530702	0.112793	0.442847	0.401773	-0.237823	0.839002	-0.259691	-0.25009	1.33433	-0.30053	-0.695713	-0.330259	-0.233299	0.014707	-0.0578797	-0.760763	-0.0435359	0.517246	0.17532	-0.193459	-0.116096	-0.101908	0.11413	0.336214	0.723661	0.336787	-0.718767	0.027709
CGGA_1854	-0.849871	0.101074	-0.276631	-0.719684	-0.292391	-0.529437	0.462672	-0.556083	-0.554541	-0.692796	1.01885	-0.147691	-0.368304	-0.953734	0.109413	-0.0610837	3.44403	-0.200466	-0.276176	-0.00640717	-0.38102	0.119978	1.04957	-0.452047	-0.41111	-0.594719	-0.318275	-0.568572	-0.38351	-0.116516	-0.719843	-0.503425	-0.211918	0.299897	-0.460734	-0.599779	1.44342	-0.0316202	-0.899762	-0.405186	-0.0190259	-0.263243	-0.498822	0.840414	-0.217999	0.739674	-0.151458	0.69803	-0.667988
CGGA_1857	-0.218176	-0.338409	0.797213	-0.184323	-0.452162	-0.0160536	0.875057	-0.439801	-0.185052	-0.0101075	0.806272	2.38645	-1.07893	-0.653647	-0.750771	-0.667133	0.105902	-0.221682	-0.442204	1.79557	-0.89289	0.175992	1.25745	-0.712088	-0.835413	-0.718835	0.635903	-0.314199	-0.216735	1.38973	0.983615	-0.695713	-0.315643	0.198854	0.61915	0.118418	-0.204455	-0.0792827	-0.560752	-0.575924	0.483776	-0.220648	-0.0349523	-0.394268	0.273235	0.544853	-0.747067	-0.640317	-0.215708
CGGA_1862	0.242435	0.178629	-0.0107409	3.85086	2.72843	-0.616821	-0.20365	1.63233	2.77528	1.64357	0.0625978	0.76785	0.77413	2.6178	0.657136	-0.498378	1.17941	2.73796	2.37177	0.239942	-0.0278949	-0.781922	-0.19877	-0.0242632	0.796452	1.72361	-0.486885	0.572474	3.41895	-0.397022	-0.732947	-0.695713	-0.896508	-0.612599	-0.34877	0.223908	-0.327745	-0.103114	3.21612	-0.268597	-0.246408	-0.391029	2.35473	-0.466897	-0.0290629	0.163219	0.27352	-0.726612	0.448506
CGGA_1863	0.227958	-0.371648	-0.420594	-0.400065	-0.874416	-0.381976	0.996144	0.0530891	-0.731541	-0.778132	-0.534016	-0.752323	0.69406	-0.970953	0.0248647	-1.02225	0.0145663	-0.571748	-0.856114	-0.74349	-0.406938	-0.40999	1.71344	0.934036	-0.462514	-0.555839	0.662728	-0.750268	-0.45022	0.719108	-0.26122	0.201629	0.671873	0.281631	1.12055	-0.73995	0.345839	-0.103114	-0.3895	-0.610071	-0.393726	0.606572	-0.423678	-0.466897	-0.0290629	-0.765514	-0.643539	-0.241794	-0.710989
CGGA_1865	-0.607722	-0.0318793	0.481376	1.54961	1.22316	0.879637	0.268241	0.115421	1.46105	0.499602	1.22598	1.53809	0.149294	1.47156	1.23243	0.39969	-0.0392342	1.84689	0.88061	0.682584	-0.0926885	1.107	-0.531487	-0.576449	-0.172386	0.81841	-0.260795	0.943132	-0.283445	-0.780065	-0.287427	-0.695713	-0.777459	-0.307527	-0.248976	1.81926	-0.407432	-0.103114	1.3906	0.00458255	0.206221	-0.702749	0.548378	0.332016	0.374001	0.958513	-0.194276	1.33661	0.504561
CGGA_1866	-0.627462	0.577488	-0.413249	1.17406	1.6591	-0.79159	0.486197	-0.324566	-0.114252	0.441943	0.606066	0.373355	1.65634	1.37809	0.535828	1.77614	1.28576	1.57108	0.665161	0.221294	-0.0278949	-0.583045	-0.0535652	0.836922	0.683189	1.01231	-0.632503	-0.0743613	-0.0833152	-0.485416	-0.719843	-0.695713	-0.286412	-0.515831	-0.241674	0.290381	0.0872311	-0.150776	-0.308727	-0.780808	0.0381932	-0.455406	0.0108085	-0.32164	0.222852	0.29132	-0.379605	-0.0864642	1.05666
CGGA_1870	-0.241865	-0.0614243	-0.745245	-0.495951	-0.826484	-0.0488227	0.236413	-0.25752	-0.328865	-0.660506	0.315949	-0.713264	1.1659	-0.892241	0.660812	-0.380984	0.3699	-0.539924	-0.602054	-0.202701	0.033659	-0.0594091	2.5374	2.08576	-0.198523	-0.317078	-0.157329	-0.710295	-0.516929	0.60007	-0.313634	-0.695713	0.358102	-0.0992232	-0.493187	-0.677812	1.07656	-0.150776	-0.530463	-0.371039	-0.408884	-0.375055	-0.487262	-0.394268	-0.217999	-0.813552	0.148263	0.5427	-0.5697
CGGA_1875	-0.486647	-0.342102	0.422616	-0.703703	-0.71122	0.186023	1.84029	-0.00924235	-0.881992	-0.828872	0.101183	-0.0141097	-1.08465	-0.879942	1.73237	-0.154999	1.30453	-0.476275	-0.977353	2.0537	-0.763303	0.882633	1.75836	-0.308382	-0.779652	-0.366425	-0.636335	-0.466823	3.55237	0.212312	-0.208806	-0.11885	0.29516	0.639556	1.06376	-0.816539	1.48853	-0.0197046	-0.945973	0.721678	0.448975	1.01752	0.0878794	1.20356	0.374001	0.171225	-0.541288	0.828256	-0.737865
CGGA_1877	-0.108946	0.245106	0.0303913	-0.519922	-0.815072	0.519176	1.15598	0.12642	-0.629766	-0.870387	-0.097931	-0.903872	1.32033	-0.985711	1.56327	0.12528	0.630144	-0.571748	-1.09164	-0.637492	-0.533285	0.348219	2.5152	5.33386	-0.364934	-0.398326	-0.0921847	-0.753902	-0.516929	1.63134	-0.601911	-0.695713	-0.0504355	0.633727	1.55137	-0.187936	1.87042	-0.11503	-0.678027	0.03873	-0.180648	1.23921	-0.751711	-0.684782	-0.444723	-0.656095	0.75218	1.33504	-0.962853
CGGA_1880	0.0687185	0.241413	-0.517548	-0.535903	-0.48754	-0.239976	0.281388	-0.581225	-0.654104	-0.909595	0.186361	-0.192218	-0.14811	-0.71268	-0.0100573	1.08938	0.236024	-0.433843	-0.412087	-0.0564621	-0.58836	0.253252	1.17467	0.299985	-0.233374	-0.747745	-0.0576963	-0.684857	-0.150025	-0.0587648	-0.352944	0.97078	0.0627199	-0.111271	1.16193	-0.367123	-0.338269	-0.0197046	-0.481922	-0.166155	-0.311953	0.505892	-0.884658	0.840414	-0.406935	-0.498637	-0.926006	-0.649731	-0.909102
CGGA_1882	-0.516916	-0.312557	0.444651	-0.711694	-0.872133	0.633868	-0.543384	-0.653508	-0.567816	-0.904983	-0.407704	-0.881999	0.0177501	-0.469167	1.72685	-0.276796	2.51691	-0.603572	-1.1094	0.140813	-0.555963	0.444323	2.15375	0.559224	-0.815374	-0.934667	-0.854761	-0.448654	-0.516929	0.456281	-0.431566	-0.695713	-0.325544	2.14121	2.3408	-0.660472	2.51093	-0.0792827	-0.681134	-0.302744	-0.0282066	2.66179	-0.877914	-0.176383	0.235448	-0.287804	0.274159	1.67551	-1.17095
CGGA_1886	-0.251077	0.492546	0.00982518	0.742572	1.05768	0.956098	0.552621	0.060946	0.372499	-0.692796	1.11022	0.254616	-0.888762	-0.186297	0.594644	0.77095	0.871621	0.79669	-0.00667141	0.810175	-0.666112	1.33891	0.38675	-0.444021	-0.792721	-0.635592	0.578423	0.132771	2.0514	1.67023	-0.405358	0.137533	-0.665011	0.446798	-0.582434	3.40016	0.700673	0.0398735	2.44607	0.00458255	0.751937	-0.179988	1.18807	-0.176383	0.210256	-0.490631	1.16438	0.842377	-0.571236
CGGA_1899	0.903082	-0.323637	-0.319232	-0.160351	-0.62677	2.25048	1.22033	-0.480133	-0.284615	-0.941885	0.386203	1.3178	-0.721472	-0.336341	0.392464	0.316046	0.439966	-0.317155	-0.61132	0.754231	-0.805418	1.17017	1.66486	-0.518662	-0.924281	-1.0538	-0.448565	0.0709949	-0.416865	-0.115337	1.37672	-0.695713	2.32771	1.69934	0.916097	0.00714817	-0.139803	0.0756203	-0.523473	0.619236	0.418657	0.906675	-0.497377	0.332016	0.248044	-0.375873	0.377688	-0.323381	-0.640344
CGGA_1901	0.00554898	-0.20915	1.07339	-0.31217	-0.640464	0.622945	-0.162135	-0.54194	0.527375	-0.203843	0.785887	3.277	-0.794393	0.123629	0.905266	-0.160869	-0.128068	-0.518708	-0.739509	1.10756	-0.89613	1.20638	0.254603	-0.565213	-0.970458	-0.708367	-0.801112	0.914061	-0.25009	-0.61624	-0.457773	-0.695713	-0.216397	0.933747	0.5583	0.799043	0.772843	-0.11503	-0.683464	-0.780808	0.632589	-0.103995	-0.107206	-0.539525	-0.104637	0.197913	-0.842288	0.683909	0.0215659
CGGA_1902	0.0200253	-0.175911	-0.538114	-0.519922	-0.379124	2.10848	1.2051	-0.545083	-0.742604	-0.614379	1.14007	-0.183625	-0.574199	-0.867644	0.155363	0.170771	1.00675	-0.338371	-0.610548	-0.233127	-0.371301	0.815712	2.53557	1.10499	-0.474712	-0.593722	0.428973	-0.172477	-0.25009	0.602427	-0.52329	0.393917	0.0247657	0.576988	0.443902	0.340958	1.36223	-0.11503	-0.260963	-0.302744	1.16656	-0.130133	-0.623099	1.5667	1.10455	-0.413236	0.648651	0.332456	-0.783938
CGGA_1903	-0.485331	-0.38642	0.763426	-0.352122	-1.11065	3.38102	-1.95075	-0.816932	-1.04129	-0.845017	-1.27805	-1.12182	-0.888762	1.87004	1.37947	-1.12644	0.200991	-0.508099	-1.4569	2.30495	-0.938245	0.111345	0.797553	-0.109338	-0.980913	-0.901769	-1.22264	1.7971	-0.516929	-0.0740865	0.944305	-0.695713	-0.678683	1.83497	3.53751	-0.498624	4.53168	1.26718	-0.540947	-0.780808	0.870005	-0.651925	-0.933309	1.27618	1.2557	-0.0849771	4.93358	0.31049	-1.13946
CGGA_1906	-0.0220877	-0.486135	-0.430877	-0.360113	-0.351734	-0.272745	0.564384	-0.292615	-0.587728	-1.04567	-0.0953829	0.296799	-0.424067	-0.724979	-0.427283	0.345395	-0.379554	-0.465667	-0.656109	0.0367775	-0.552723	0.559297	1.23735	-0.0716163	-0.459901	-0.628614	-0.628671	-0.379609	-0.516929	-0.241447	-0.0646668	-0.695713	0.543866	0.251318	1.03699	-0.534751	0.330804	-0.11503	-0.123107	-0.336892	0.33838	0.990897	-0.465104	0.11413	0.260639	0.125856	-0.038983	0.801583	-0.91678
CGGA_1908	0.299024	-0.0577312	-0.206119	-0.559875	0.200618	-0.68236	-0.319201	1.70042	0.160099	1.23764	0.208202	-0.420323	1.33891	-0.749576	-0.460367	-0.0258653	1.10434	2.30303	0.499905	-0.163442	-0.410177	-0.822555	-0.816151	0.386666	0.461018	1.27799	0.785353	-0.314199	2.0514	1.11865	-0.169495	-0.695713	0.0231155	-0.682552	0.246748	-0.595444	-0.605899	0.15903	-0.0209764	-0.405186	-0.242138	-0.285025	1.42699	-0.176383	0.840044	-0.0422768	-0.952207	-1.38716	0.347914
CGGA_1911	0.575391	0.0345971	7.6516	-0.583846	0.932144	-0.736975	0.719375	-0.117668	5.64048	2.69297	-0.4128	0.710824	2.31406	1.11244	-0.120337	-0.272394	1.07181	-0.391411	1.0281	-0.361699	1.23234	-0.178234	-0.790557	0.382653	-0.0399546	3.30372	-0.0768565	0.961302	1.31759	0.171061	2.34638	0.329821	-0.615269	-0.248067	-0.253033	-0.865671	0.0917417	0.0994516	-0.892384	0.346057	-0.0598052	-0.594808	0.572462	0.186759	0.840044	-0.263785	1.16757	1.4637	0.391683
CGGA_1912	-0.0273518	-0.637553	3.60449	-0.599827	-1.20537	1.5241	-1.86772	-0.797552	-0.937304	-0.337613	-1.2311	-0.692954	-1.64657	0.768079	0.260128	-0.395658	0.880379	-0.115602	-1.34647	3.70256	-1.09051	1.60833	-0.259359	-0.144653	-1.12641	-1.24321	-0.850929	2.98539	0.150169	-0.294484	0.0663685	-0.695713	-0.456852	3.7272	2.86167	-0.750066	3.42207	0.445005	-0.777051	-0.780808	1.79234	2.70971	-1.03784	-0.830039	-0.15502	-0.768183	0.339344	0.541131	-1.30686
CGGA_1916	0.11478	0.248799	0.557765	-0.112408	0.422016	-0.436591	2.17518	-0.472276	-0.222665	0.506521	-0.0469695	-0.187531	0.681191	-0.110046	0.624052	0.360069	0.208498	-0.433843	0.701455	0.0927212	-0.115366	-0.187126	0.212034	-0.464888	-0.058251	1.98331	-0.153497	0.405314	-0.45022	-0.103551	-0.418462	-0.695713	-0.159112	-0.440049	-0.271693	-0.424926	-0.469077	0.0994516	0.856644	-0.473481	-0.364689	-0.117064	0.367743	-0.32164	-0.293574	-0.239766	-0.173187	-0.32495	0.400897
CGGA_1939	-0.615618	-0.803744	1.44358	-0.607817	-1.23961	1.46948	-1.97636	-0.762981	-1.26918	-0.946497	-1.26459	-1.16244	-1.27911	-0.838127	0.0855186	-0.677405	-0.937577	-0.550532	-1.38972	0.0514995	-0.986841	0.923913	-0.302711	-0.44081	-1.09069	-1.22427	-0.617174	-0.226985	-0.38351	-1.03228	0.773959	-0.695713	-0.187872	3.22237	6.5005	-0.920583	5.9856	0.361595	-0.79103	-0.780808	0.936618	4.94984	-1.01761	0.0415019	0.651108	-0.664101	1.37016	-0.412814	-1.6908
CGGA_194	0.526697	-0.102049	-0.626255	-0.000541922	-0.479552	0.415407	0.579606	-0.413611	0.226474	-0.57517	0.147412	0.00151389	0.716937	-0.432271	-0.337221	0.0651154	0.0220734	-0.264114	-0.167293	0.254664	0.0887336	-0.179216	0.0555994	0.61059	0.301578	-0.454154	0.47879	-0.0198528	-0.45022	1.06444	-0.248116	-0.375234	0.101617	-0.219698	-0.726851	0.140094	-0.455545	-0.0554515	0.798395	-0.507629	-0.287401	0.0886521	-0.0783046	1.71196	-0.0794459	0.0644742	0.591135	0.130056	-0.296335
CGGA_1946	-0.487963	-0.545225	0.604773	-0.408056	0.449406	-0.343745	0.644647	-0.202522	1.08271	1.71045	-0.318158	1.65371	-0.978841	-0.412593	-1.18821	-0.573217	0.910407	-0.56114	1.31383	-0.42255	-0.821617	-0.873296	-0.381843	0.537554	-0.47994	-0.0274735	0.394485	0.40168	2.41831	1.03969	0.682234	0.586204	-0.0402987	0.337205	-0.75687	0.397316	-0.623941	0.0398735	-0.600362	-0.268597	-0.419987	-0.170792	1.83546	-0.394268	-0.306169	-0.765514	-0.828229	-0.0644983	1.72856
CGGA_1953	-0.323459	0.876632	0.466686	0.00744855	0.240561	-0.840744	0.46198	-0.434039	0.6026	0.151339	0.915475	0.776443	-0.251058	0.00556191	-0.603731	0.307242	0.35989	2.15452	-0.498576	0.8936	-0.546244	0.0634222	0.209422	-0.692825	-0.483425	-0.191466	0.279523	1.28472	0.417009	-0.430022	0.524992	0.586204	-0.329552	0.534239	0.593998	-0.29487	0.838999	-0.0554515	-0.206597	-0.507629	0.115695	0.00104141	0.0536792	-0.249012	0.638512	-0.565356	-0.702972	0.781187	0.830909
CGGA_1955	0.226642	0.149084	-0.896552	1.19803	-0.51493	-0.403822	2.15373	-0.460752	0.00964819	-0.397579	0.646107	0.956895	-0.797253	-0.316663	-0.717687	-0.416202	0.019571	-0.136818	-0.334865	0.442124	0.33171	0.533552	0.855792	-0.487361	-0.675101	-1.07025	-0.506045	0.0600932	-0.516929	0.116846	0.669131	0.393917	1.61177	1.15837	-0.0875209	-0.213947	-1.07651	-0.150776	-0.513764	0.17532	2.25373	0.588663	-0.653927	-0.249012	0.298427	-0.237097	-0.180855	1.03536	-0.436089
CGGA_1972	-0.324775	-0.242388	-0.126792	-0.0484847	1.33271	-0.54036	-0.373171	-0.462848	1.41238	1.57899	-0.178013	1.89587	-1.19618	-0.555257	-1.05588	-0.724363	0.0508504	-0.380803	1.39645	0.121184	-0.591599	-0.80335	-0.244734	-0.403891	-0.154089	1.10552	0.532438	-0.34327	3.0854	1.32491	0.839477	0.6503	-0.505886	0.0356303	-0.544301	-0.50874	-0.417957	-0.007789	0.0970752	0.141172	-0.250891	-0.531399	1.27043	-0.684782	-0.293574	-0.55735	-0.836536	-0.255915	0.906929
CGGA_1976	-0.232653	-0.294092	0.869194	-0.743655	-0.524059	-0.775206	-0.0908665	-0.720554	0.299486	-0.501366	-0.85653	3.44964	-0.323979	-0.498684	-0.410741	2.22958	-0.125565	-0.592964	-0.364982	-0.00444423	-0.704988	1.62929	-0.734669	-0.896685	-0.932993	1.36273	0.0802572	0.00195067	-0.216735	0.657821	0.878787	0.458013	-0.187636	-0.319186	-0.684661	1.97677	-0.423971	0.135198	-0.97704	-0.780808	0.13427	-0.373119	0.218418	-0.684782	0.903023	-0.808215	-0.908751	0.163005	-0.192672
CGGA_1985	0.0266055	1.0576	-0.195836	-0.559875	-0.202234	-0.704206	0.998912	-0.624176	0.122486	-0.462158	0.439349	-0.424228	0.0949609	-0.25025	-0.179153	1.80696	0.77528	-0.412627	-0.237565	0.0249998	-0.78598	0.101471	0.523075	-0.0411177	0.421812	-0.226358	0.252699	-0.0271206	-0.25009	-0.203732	-0.339841	0.586204	-0.287119	-0.268276	-0.502923	-0.209611	0.802914	-0.0673671	-0.408139	0.619236	-0.25751	0.505408	-0.383216	1.13093	-0.0416587	-0.690789	0.481216	-0.1555	-0.0820975
CGGA_1994	1.10838	-0.0281861	-0.680608	-0.176332	-0.704373	-0.185361	0.607975	-0.584891	-0.521353	-0.787357	0.336698	0.156187	-0.138101	-0.560177	0.0414067	0.0856595	0.267304	-0.518708	-0.934109	0.336126	-0.345384	0.289078	1.64293	1.55043	-0.553125	-0.870366	0.0917534	-0.5286	-0.416865	-0.569096	0.603613	0.329821	1.49649	0.902268	-0.285486	-0.16915	0.631511	-0.11503	-0.0776723	-0.644218	0.251057	0.935717	-0.501231	-0.32164	-0.318765	-0.616063	0.203862	1.54685	-0.853814
CGGA_2002	-0.566925	-0.401193	-0.47054	-0.328151	0.625154	-0.605898	-0.731587	-0.35547	-0.29789	0.619534	-0.360019	0.694419	-0.156689	0.58114	-1.05955	-0.606968	-0.454624	-0.402019	0.496817	0.229145	0.367346	-0.842717	-0.0971788	-0.0122242	2.07633	0.284561	-0.40258	-0.339636	-0.516929	-0.220232	-0.0777703	-0.695713	-0.176792	0.177868	-0.766606	-0.804978	-0.299177	-0.11503	0.446959	-0.780808	-0.459271	-0.51833	-0.00653239	-0.684782	-0.369148	-0.445262	-0.49208	0.83767	1.57652
CGGA_2003	0.0647704	-0.644939	-0.527831	0.135296	-0.10523	-0.283668	-0.496333	-0.589082	-0.284615	-0.0654606	-0.164181	1.39436	-0.592787	-0.496224	-1.83519	-1.1734	-0.440861	0.032911	0.130012	0.341033	-0.0149362	-0.919978	-0.526264	0.259856	0.273698	-0.616651	0.398317	-0.245155	-0.350155	0.703786	1.35051	0.714396	0.827226	-0.25001	-0.738209	-0.303541	-1.01787	-0.11503	1.3405	-0.678366	-0.174243	-0.653861	0.238168	-0.394268	-0.0668502	0.390065	-0.0792441	-0.13981	1.07049
CGGA_2006	-0.155007	-0.393806	1.39069	-0.31217	0.440276	-1.11382	-0.55653	0.333319	-0.687291	-0.185392	-1.50447	1.35452	-0.354006	0.231857	-1.03015	-0.769853	0.248536	-0.539924	-0.149532	-0.598233	-0.854014	-0.723996	-0.536188	-0.740178	4.50975	2.39055	-0.299115	-0.176111	-0.516929	-0.215518	-0.824671	-0.311138	0.108453	-0.949927	-0.301713	-0.494289	-0.0390659	-0.150776	5.67657	-0.507629	-0.447742	-0.716302	-0.243044	-0.830039	-0.369148	3.23765	-1.17077	-0.4034	1.08815
CGGA_2008	-0.828815	-0.855448	1.74913	-0.631789	-0.255872	-0.507591	-0.0825634	-0.510513	-0.618703	0.905525	0.294109	1.22484	-0.762937	-0.324042	-1.50986	-1.26291	-0.12056	-0.211074	-0.514793	0.820971	-0.653153	-0.645287	-0.473248	-0.383023	-0.290877	-0.406302	-0.0615283	0.158209	-0.18338	0.00370075	0.354646	-0.695713	0.7235	-0.178114	-0.914268	-0.40903	-0.906606	-0.150776	0.507149	-0.780808	-0.199223	-0.503325	0.0141804	-0.394268	0.411788	-0.309154	-0.722144	0.476803	1.67788
CGGA_2013	-0.981475	-0.933004	-0.0812533	-0.368103	-0.546884	-1.00459	-1.57435	-0.798075	-0.198327	-0.254584	0.38766	-0.369546	-0.997429	-0.879942	-1.63669	-0.755179	-0.946335	-0.476275	-0.853798	0.464698	-0.335665	-0.445273	-0.246823	-0.457665	0.0358448	-0.727807	-1.07702	0.339904	-0.516929	-1.51315	-0.772257	0.393917	-0.355012	-0.0794033	-0.431526	-0.199496	-0.481105	-0.0197046	0.0718339	-0.712513	0.0232479	-0.593356	-0.895737	-0.830039	-0.255786	-0.650757	-0.764961	-0.367313	0.748746
CGGA_2024	2.37967	-0.552611	-0.924463	2.03703	-0.229623	-0.316437	-0.276302	-0.528846	-0.11204	-0.625911	-0.822313	0.992048	-0.139531	-0.201056	-1.67712	-1.14698	-0.349525	-0.211074	0.722305	-0.24196	0.976406	-1.0531	-0.230631	0.149097	0.427911	-0.397329	0.294852	0.332636	-0.45022	0.725001	3.59122	0.458013	2.74804	0.618959	-0.871268	-0.683593	-1.0314	-0.0792827	1.21429	-0.746661	-0.468879	-0.365859	1.02574	-0.32164	0.0465116	-0.73082	0.216643	-0.376727	0.377861
CGGA_2038	-0.281346	-0.541532	1.31577	-0.0325038	0.0488355	-0.310976	-0.251393	-0.0417175	-0.43064	1.17998	0.0815264	0.583492	0.363769	-0.776634	-1.01728	-0.869639	-0.278208	-0.582356	0.498361	0.248775	0.0142209	-0.914265	-0.256486	-0.550766	0.199641	2.00524	0.0151125	0.227253	-0.516929	-0.161303	-0.536394	-0.695713	-0.124458	-0.579566	-0.39745	-0.705269	-0.254071	-0.11503	0.880721	-0.780808	-0.27459	-0.345529	0.202522	-0.684782	-0.117233	0.675623	0.152737	-0.974512	1.19258
CGGA_2039	1.88353	-0.737268	-0.693829	-0.176332	-0.930336	-0.212668	0.695849	-0.703269	-0.952792	-1.10102	0.0888066	0.455379	-0.514147	-0.587234	-0.95295	0.043104	-0.208143	-0.28533	-0.751864	0.943655	-0.471731	-0.0760296	0.56251	0.511871	-0.765712	-1.05679	-0.463893	-0.379609	-0.516929	-0.201375	1.00982	0.522109	3.83645	1.33947	-0.751191	-0.712494	-1.08553	-0.0792827	-0.58444	-0.575924	0.0200454	-0.202254	-0.37021	0.11413	-0.444723	-0.677445	0.0901082	1.1703	-0.584289
CGGA_2046	-0.186592	-0.0983557	0.291875	-0.256237	1.13985	-0.327361	-0.234094	-0.200951	-0.211602	2.07717	0.344342	1.08891	-0.529875	-0.149401	-1.37018	-1.03693	-0.316995	-0.0519534	0.999532	-0.204664	0.02394	-0.995196	-0.446349	-0.0884708	1.37932	0.562701	0.110914	0.180012	0.0501046	0.638963	0.197404	-0.695713	0.0379671	-0.334731	-0.444507	-0.39458	-0.551771	-0.103114	2.54121	-0.541776	-0.37451	-0.408938	-0.20499	-0.830039	-0.104637	0.261963	-0.438399	0.0908315	2.29295
CGGA_2047	-0.515599	0.263571	0.551889	-0.64777	1.41602	-0.851667	-0.282529	0.0227091	-0.0346019	1.3668	0.385475	2.05679	0.360909	-0.601992	-1.74145	-0.906324	-0.580993	0.807298	1.69839	0.0603327	-0.591599	-0.96118	-0.96684	-0.45927	2.0136	1.91053	-0.494549	-0.21245	-0.516929	-0.838995	-0.248116	-0.695713	-0.158405	-0.548865	-0.0136896	-0.898907	-0.481105	-0.0673671	0.25163	-0.644218	-0.403974	-0.428784	-0.297475	-0.830039	-0.00387142	2.50373	-0.479938	-1.25693	3.50696
CGGA_2053	1.11102	-0.966242	-0.820164	0.910371	-0.750022	-0.223592	-0.503944	-0.656127	-0.390815	-0.755068	-0.626111	0.128846	0.130707	-0.513442	-1.75064	-1.28786	-0.938828	-0.306547	-0.196638	-0.122221	-0.254673	-1.00703	-0.851668	-0.330052	-0.391071	-0.631106	2.62857	-0.0743613	-0.18338	0.657821	2.73949	1.09897	3.40457	-0.144693	-0.664378	-0.686483	-1.0329	-0.126945	0.905962	-0.507629	-0.402479	-0.479607	0.208303	-0.830039	0.147278	-0.568025	0.00447346	-0.348485	0.411648
CGGA_2056	-0.340567	-1.13613	4.74003	-0.623798	-0.598239	-0.605898	0.357499	-0.440324	-0.061152	-0.533656	-0.0513376	-0.427353	-0.970262	-0.894701	-1.25622	-1.16753	-1.02391	-0.61418	-0.75727	-0.76999	-0.905849	-0.00344745	-0.711948	0.0985339	-0.800562	-0.593223	-0.831769	-0.103433	-0.516929	-1.41651	-0.431566	0.458013	0.401007	0.383451	0.490148	0.0114834	0.532277	-0.126945	-0.803457	-0.644218	-0.268185	-0.00670318	-0.262311	-0.249012	0.877831	-0.455937	-0.945177	1.82927	2.69608
CGGA_2062	-0.506387	-0.00972045	0.352104	-0.679732	0.288493	-0.873513	-0.188428	-0.427753	-0.408515	0.965491	-0.440465	1.07876	-0.678577	-0.756956	-1.68999	-0.896052	-0.584746	-0.0307373	0.457433	-0.437272	-0.572161	-0.822116	-0.710381	-0.213676	-0.114883	0.503384	-0.0921847	-0.623081	-0.3168	-0.444165	0.0663685	-0.375234	0.539858	-0.51894	-0.731719	-0.73995	0.145869	-0.11503	0.14717	-0.507629	-0.478914	-0.593356	0.356182	-0.830039	-0.142425	-0.287804	-0.0696581	-0.241794	1.59418
CGGA_2075	0.0173933	-0.652326	1.11305	-0.280208	-0.397383	-0.545822	-1.40137	-0.506846	-1.15413	0.460394	-0.924964	-0.500784	-0.261067	-0.242871	-1.24887	-1.44487	-1.03892	-0.539924	-0.137949	-0.397032	-0.536525	-0.913696	-1.04205	-0.708877	-0.789236	0.981406	0.394485	1.00127	1.65114	0.110953	-0.74605	-0.695713	-0.198716	-0.672059	-0.913457	-0.189381	-0.855485	-0.150776	-0.719967	-0.780808	-0.343339	-0.569638	0.392309	-0.394268	-0.180212	-0.837571	-1.34459	-0.180604	1.46518
CGGA_2078	-0.764329	-0.674484	0.850097	-0.400065	0.14584	-0.589514	-0.468656	-0.33609	0.173374	1.81654	-0.21223	1.69198	-0.700025	-0.228113	-1.5503	-0.920999	-0.419591	1.2104	0.33465	0.34594	-0.413417	-0.805289	-0.672252	-0.111746	0.0393298	0.479957	1.99245	-0.44502	-0.0166053	0.964256	0.773959	-0.375234	0.0320736	-0.51894	-0.791757	-0.195161	-0.858493	-0.150776	0.0714456	-0.644218	-0.323483	-0.66451	0.249728	-0.830039	-0.15502	0.00576116	-0.793719	-0.331226	2.15319
CGGA_2079	-0.374784	0.119539	0.230176	-0.639779	-0.237612	-1.02097	-0.263847	-0.0181468	-0.762516	1.29761	-1.51284	-1.10229	1.45187	-0.953734	-1.00074	-0.918064	-0.314492	-0.61418	-0.0661324	-1.04186	0.22804	-1.18125	0.133947	-0.423153	1.51088	1.36821	-0.92757	-0.812044	-0.216735	-1.5933	-0.837775	-0.695713	-0.504471	-0.514277	-0.432337	-0.887347	-0.263093	-0.0792827	-0.868308	-0.780808	-0.553854	-0.361986	-0.00075208	-0.684782	-0.230595	-0.64542	-1.1746	-0.925873	0.429309
CGGA_2081	-0.557712	-0.559997	-0.109164	0.638695	-0.202234	-0.496668	-0.915638	0.332271	0.715438	2.79676	-0.981385	-0.552342	0.669753	-0.833207	-0.802234	-0.331091	-0.264446	-0.592964	-0.575026	-0.173257	-0.0440933	-0.892346	-0.30245	1.54	1.0134	1.06166	1.86982	-0.797509	-0.516929	2.76515	-0.680533	-0.311138	-0.355719	-0.0417064	-0.244919	-0.644576	-0.192426	0.290102	1.11915	-0.746661	-0.523323	-0.246302	0.549823	-0.830039	-0.331361	-0.680114	-0.233898	-0.458315	0.449274
CGGA_2082	-0.903829	-0.619087	1.27611	-0.432027	-0.085829	-0.693283	-0.467964	-0.182618	0.314974	0.241288	-0.0123885	1.98102	-0.90878	-0.547878	-1.71021	-1.10149	0.033334	-0.295939	0.149317	0.0613142	-0.782741	-0.795208	-0.613491	-0.12218	-0.0739337	0.825887	0.149234	-0.226985	-0.516929	0.125096	1.19327	-0.11885	0.747074	-0.644855	-0.91508	-0.541976	-0.643487	-0.150776	0.251241	0.17532	-0.269466	-0.59626	0.983828	-0.103755	0.210256	0.392733	-0.840371	-0.368882	2.05337
CGGA_2088	-0.834079	3.59108	0.537199	-0.112408	0.670803	-0.944513	-0.759264	-0.243378	-0.454978	0.857091	-0.52892	-0.271899	-0.807262	0.0596761	-1.04669	-1.10003	-0.752403	-0.444451	1.39645	-0.102591	-0.604558	-1.02438	-0.877523	-0.816425	-0.0643498	1.99976	-0.226306	-0.437752	-0.150025	-0.0387287	-0.0122526	-0.695713	-0.340868	-0.522049	-0.773908	-0.698043	-0.978775	-0.150776	-0.328144	-0.780808	-0.422976	-0.590936	0.801748	-0.830039	-0.369148	-0.624069	-0.954124	-0.827027	2.08639
CGGA_2106	-0.493227	-1.03272	1.58754	-0.463989	-1.14374	-0.513052	-0.876199	-0.493228	0.250811	-0.443707	-0.795012	-1.12026	-0.851586	-0.941436	-0.0118953	-0.582022	-1.13026	-0.61418	-1.04608	-1.03597	-0.818377	0.0628277	-0.886664	-0.663932	-0.188068	-0.624128	0.3485	-0.801142	-0.516929	0.33135	-0.798464	-0.311138	-0.847238	-0.602495	-0.280618	-0.74862	-0.377361	-0.150776	-0.427944	-0.473481	-0.394366	-0.54108	-1.0152	-0.684782	-0.280978	-0.669439	-0.695942	-0.0127217	-0.586593
CGGA_2115	1.04653	-0.840675	-0.590999	0.359029	-0.705514	-0.769744	-0.598046	-0.488513	-0.536841	-0.510592	-0.769167	1.55606	0.239374	-0.668405	-1.55214	-1.31721	-0.0317271	0.298112	-0.14876	0.347903	-0.452293	-0.9854	-0.781155	-0.010619	-0.551383	0.154464	-0.126673	-0.168843	0.450364	0.452745	2.59535	-0.311138	2.95007	0.0636114	-0.913457	-0.598334	-0.739713	-0.0554515	2.88993	-0.712513	-0.297435	-0.556085	0.0392284	-0.830039	-0.369148	-0.482624	-0.00894691	-1.25065	0.504561
CGGA_2121	-0.795914	-0.75204	0.870663	-0.448008	-0.304944	0.781329	-0.75442	-0.58332	-0.680654	0.347381	-0.0688101	1.13032	-1.06606	-0.193677	-1.497	-0.910727	-0.76992	1.71959	-0.222893	0.255645	-0.429615	-0.54329	-0.947253	-0.222504	0.000123208	0.292537	0.0994174	0.223619	-0.516929	0.805145	0.289128	-0.695713	-0.12988	-0.478912	-0.834758	0.174776	-0.753245	-0.126945	1.02207	-0.507629	-0.205415	-0.469443	-0.466067	-0.466897	0.285831	0.101837	-0.589857	-0.60423	1.53659
CGGA_2129	-0.651151	-0.559997	-0.00486489	-0.719684	0.439135	-0.818898	-0.632642	-0.332423	-0.970492	-0.0700733	-1.38362	-0.724201	-0.223891	-0.825828	-1.43818	-1.37003	-0.906298	-0.444451	0.59875	-0.591363	-0.617517	-1.01634	-0.526786	0.243001	2.03277	1.12446	-0.199482	-0.699393	-0.516929	-0.574989	-0.850878	-0.695713	0.578048	-0.658846	-0.142691	-0.832434	0.455597	-0.0316202	-0.749868	-0.780808	-0.5451	-0.384736	-0.497377	-0.830039	-0.205403	-0.698795	-1.2449	-1.11258	0.496114
CGGA_265	-0.410317	0.130619	0.265432	-0.599827	0.0659539	1.81356	0.675092	-0.482752	0.140186	-0.485222	0.821925	-0.509377	-0.672858	-0.675784	-0.434635	0.756276	0.17847	-0.508099	-0.297026	-0.553085	0.390024	0.116928	0.569561	-0.370182	0.22665	-0.19994	0.206715	-0.292396	-0.0166053	0.33135	-0.0646668	0.906684	0.279837	-0.223584	0.411449	0.848176	0.115798	-0.0435359	-0.228732	0.824121	0.609317	-0.511554	-0.511346	0.622529	0.273235	-0.250441	-0.632675	-0.246501	0.184356
CGGA_279	-0.328723	0.219254	-0.2781	-0.432027	-0.283261	-0.775206	2.77162	-0.0914779	-0.919604	-0.157716	0.867426	-0.459381	-0.110935	-1.04966	-0.160773	-0.0684209	0.55132	-0.539924	-0.0738546	-0.340107	-0.666112	1.19747	2.31306	1.01751	-0.384101	-0.510479	0.812177	-0.579474	0.0834596	1.87885	-0.208806	0.586204	0.216423	-0.00906179	0.0901609	-0.644576	0.4992	0.206692	-0.501726	-0.0978597	-0.229754	0.223214	-0.277244	-0.32164	-0.306169	-0.51465	-0.616698	-0.0644983	-0.476019
CGGA_28	-0.920937	-1.0401	-0.786377	-0.543894	-0.643888	1.50771	-1.80199	-0.813789	-0.813404	-0.457545	-0.354923	-0.636709	-1.49501	-0.724979	-0.809586	-0.753712	-1.63573	-0.306547	-0.449154	-0.323422	-0.828096	-0.386985	-0.792907	-0.884646	0.507195	-1.04682	-0.0500322	-0.408681	0.0501046	-0.364021	-0.641222	-0.375234	-0.924089	-0.698874	-0.305769	-0.380129	-0.574324	0.087536	-0.0345679	0.141172	-0.218866	-0.187249	-1.0205	-0.394268	-0.444723	1.34815	0.192359	-0.580696	-0.935209
CGGA_288	-0.414265	-0.707723	0.419678	-0.208294	-0.448739	-0.671437	0.380333	-0.398421	0.222049	0.843253	-0.129236	0.264771	-0.0952065	-0.683164	-1.1827	-1.13084	-0.289469	-0.242898	-0.256099	-0.36268	-0.0991679	-0.704196	-0.0269269	2.05927	0.48977	0.489428	-0.735968	-0.0816292	-0.45022	-0.955676	-0.536394	-0.695713	-0.19023	-0.13964	-0.386091	-0.466833	-0.826918	-0.11503	0.998384	-0.575924	-0.311099	-0.296641	0.267551	-0.830039	-0.142425	0.59556	-0.275437	0.0735727	1.58957
CGGA_290	-0.665627	0.876632	-0.842199	0.878409	0.181218	-0.715129	-1.10038	1.54381	0.467637	2.31934	-1.41856	-0.664831	2.67008	-0.051012	0.416358	-0.00532129	-0.181868	-0.0731695	0.382528	-0.911322	3.40617	-1.05297	-0.0381568	-0.451244	1.49172	0.516344	-0.969722	-0.34327	-0.416865	-1.17607	-0.575704	-0.695713	-0.480662	-0.721026	-0.0250483	-0.393135	-0.482609	-0.0554515	0.79723	0.311909	-0.507096	-0.583675	0.759359	-0.830039	-0.00387142	-0.661432	-0.496554	-0.910183	1.34846
CGGA_320	0.706994	0.0419834	-0.714395	1.66148	0.103614	-0.201745	-0.394621	0.0651363	0.688887	0.86401	-0.340726	0.228837	0.332313	0.0449177	0.307916	-0.747842	-0.171859	-0.295939	0.545466	-0.174238	1.01528	-0.758038	-0.0519982	1.00306	1.27303	0.318456	1.26436	-0.21245	-0.150025	2.03678	0.105679	-0.695713	0.114347	-0.161404	-0.345525	0.166105	-0.411943	0.00412662	1.59214	0.346057	-0.377713	-0.50865	0.668319	-0.830039	-0.255786	0.179231	0.173187	-0.106861	0.188195
CGGA_336	-0.628778	0.145391	-0.535176	-0.65576	-0.316356	-1.01551	0.305605	0.0169473	-0.674016	0.294335	-0.3855	-1.15151	2.23828	-0.609372	0.811528	0.78269	1.37334	-0.529316	-0.0560935	-0.971191	1.6859	-0.288555	1.06132	0.729374	1.71127	0.247177	-0.40258	-0.746634	0.583784	-0.0681935	-0.667429	-0.695713	-0.625406	-0.579955	-0.594604	-0.832434	-0.345787	-0.150776	-0.549102	-0.507629	-0.451585	-0.563346	-0.309517	-0.249012	-0.0920417	-0.770852	-0.625645	-0.45047	0.433148
CGGA_358	0.138468	-0.286705	-0.665918	-0.272218	-0.448739	-0.207207	0.487581	-0.509989	-0.302315	-0.803502	1.65806	-0.420323	-0.847297	-0.749576	-1.00258	-0.52039	-0.313241	-0.518708	-0.289304	-0.325385	-0.397219	0.160845	0.498526	0.191635	-0.39717	-0.978531	-0.417908	0.00195067	0.450364	0.228812	-0.0122526	0.97078	1.16528	0.789178	-0.210843	0.60685	-0.165363	-0.0911983	-0.616283	-0.439334	1.08543	-0.468475	-0.459805	-0.394268	0.0465116	0.414084	-0.340622	-0.34064	-0.483697
CGGA_362	-0.565609	0.086301	0.0685855	-0.344132	-0.238753	0.0604078	0.109099	-0.109287	2.27968	0.912444	-0.132512	-0.0289521	-0.594217	3.24257	-0.991548	-0.179946	0.266052	-0.433843	0.421911	-0.133998	1.20642	-0.11382	-0.513728	-0.529096	1.14583	0.460018	0.524774	0.40168	-0.516929	1.45102	1.97948	7.31627	-0.618805	-0.564798	-0.266825	0.680548	-0.787826	0.00412662	3.08914	0.277762	-0.0835041	-0.502357	0.333543	-0.0311265	-0.217999	2.85334	-0.625645	0.52701	1.7539
CGGA_369	1.10707	-0.497214	-0.873048	0.37501	-0.633617	-0.518514	-0.287373	-0.489561	-0.612066	-0.510592	0.152508	0.500687	-0.251058	-0.154321	-1.24519	-0.739037	-0.171859	-0.17925	-0.171927	0.0397219	0.108172	-0.646425	0.0932064	0.235778	-0.464257	-0.727309	1.08042	-0.441386	-0.516929	0.318386	1.21948	0.842588	2.13888	0.35275	-0.814475	-0.540531	-0.923145	-0.150776	-0.346395	-0.405186	-0.190683	-0.573995	0.0324847	-0.394268	-0.306169	-0.418574	-0.121422	0.407767	0.00544052
CGGA_406	0.237171	0.237719	-0.679139	-0.264227	1.08507	-1.00459	0.177599	2.20221	-0.532416	0.667968	-1.11789	-0.046138	0.60398	-0.845506	-0.381333	-0.278264	-0.453373	-0.264114	1.17251	-0.220367	-0.0829695	-0.463625	-0.878307	-0.0298813	0.3373	2.70208	0.0227766	-0.670322	-0.25009	0.514032	-0.759154	-0.43933	0.318027	-0.703149	0.538828	-0.716829	-0.109732	-0.0435359	-0.413188	-0.780808	-0.397782	-0.398773	3.25164	0.186759	-0.381744	-0.698795	0.20514	1.31464	0.586724
CGGA_42	-0.773542	0.193402	-0.316294	-0.360113	-0.0675694	0.508253	0.446065	-0.40523	-0.771366	1.61358	0.528532	0.209307	0.10068	-0.25025	-0.138717	0.712253	-0.419591	-0.476275	-0.174243	-0.00346276	0.966687	-0.33322	0.416783	-0.144653	0.90536	-0.189472	1.44446	-0.590376	-0.45022	0.397351	-0.667429	-0.375234	-0.48019	-0.273328	0.36358	-0.245738	-0.0435765	-0.11503	-0.292029	0.107025	-0.191537	-0.552697	-0.151522	-0.394268	0.0213201	-0.373205	-0.440955	1.85908	0.608224
CGGA_420	0.521433	-0.146366	-0.150297	-0.208294	-0.265001	-0.982744	0.592753	1.317	1.15351	0.806351	0.0549536	-1.07807	1.69494	-0.102666	0.84645	-0.401528	0.439966	-0.61418	-0.0113047	-1.06345	2.00662	-0.126149	0.0130305	-0.00419828	1.76442	1.79738	-1.29161	-0.790241	-0.516929	-1.9563	-0.916396	-0.695713	-0.0556218	-0.372039	-0.441262	-0.806423	-0.808876	-0.103114	-0.985971	1.26804	-0.586733	-0.120452	1.59221	-0.32164	-0.444723	-0.882941	-0.552791	1.11224	0.757961
CGGA_457	-0.0326159	0.795383	-0.394152	-0.47997	0.706181	-1.1029	1.61195	-0.205141	0.199924	-0.801196	-1.18123	1.4092	1.21166	-0.589694	0.4329	-0.539466	1.84629	-0.539924	1.2088	-1.0291	-0.78598	0.13908	-0.765225	0.0937184	-0.0460534	1.95489	-0.375756	-0.619447	-0.18338	-0.164838	-0.785361	-0.695713	0.735994	-0.204152	-0.567018	-0.936479	0.291712	-0.0792827	-0.363093	0.619236	-0.559191	0.286623	0.422656	2.36561	-0.419531	-0.789533	2.14662	-0.270036	1.21638
CGGA_474	-0.70774	0.470387	5.40696	-0.679732	-0.0961	-0.605898	1.51509	-0.668175	-0.988192	-0.466771	-0.861626	-0.700766	-0.0394431	-0.341261	0.0395687	-0.480769	0.667679	-0.518708	1.35321	-0.941747	-0.248193	0.876921	-0.427807	-0.309185	-0.801434	-0.344493	-0.276123	-0.325101	-0.516929	-0.301555	-0.615015	-0.695713	0.459707	-0.626979	-0.253033	-0.341112	-0.04508	-0.0554515	-0.989466	-0.780808	-0.32882	-0.358114	-0.332157	1.34881	0.235448	-0.869597	2.81061	-1.99122	0.562152
CGGA_482	-0.536656	0.529477	-0.191429	0.263144	-0.0390388	-0.485745	-0.451358	-0.104573	0.509674	0.99778	0.248971	-0.204717	2.43416	-0.15924	0.872182	0.0797898	0.00455695	-0.550532	0.364767	-0.693436	0.824141	-0.875312	0.546579	0.99102	0.533333	0.881216	0.823673	-0.36144	-0.516929	0.130989	-0.641222	0.00934153	-0.38448	-0.264001	-0.632736	-0.263079	0.0316003	-0.11503	-0.519978	1.88269	-0.405895	-0.472831	0.272849	-0.249012	-0.192808	-0.149028	-0.329758	0.575649	0.890035
CGGA_487	-0.453746	0.824928	0.0671165	0.766543	0.959533	-0.79159	0.42254	0.539693	1.70885	2.5246	0.00581209	0.771756	-0.690016	2.2267	0.0340547	2.23398	0.78529	0.573921	1.31228	0.168294	0.412702	-0.153781	-0.603567	-0.665537	0.711941	1.90056	0.379157	0.0927983	0.150169	0.350208	0.249818	-0.311138	-0.5073	-0.575291	-0.0972569	-0.465388	-0.0661295	-0.126945	2.39831	-0.0637123	-0.260499	-0.555117	0.953481	-0.830039	0.487363	0.643598	0.77263	0.241454	0.978341
CGGA_492	-0.402421	0.00505208	0.610649	-0.416046	0.245126	-0.310976	-0.104013	0.307129	0.348162	1.22842	0.560201	1.96383	0.243663	0.140847	-0.114823	-0.646589	0.148442	0.340544	0.469017	0.437217	0.143808	-0.26007	-0.713515	-0.174349	0.546402	1.50678	-0.222474	-0.205182	-0.216735	0.630713	0.747752	-0.695713	0.0341953	-0.170342	-0.106182	-0.554982	-0.972761	0.135198	-0.424061	-0.780808	1.37729	-0.310679	0.152908	0.186759	-0.0794459	1.09996	-0.0108641	-0.674835	1.00982
CGGA_503	0.768847	-0.242388	-0.621848	0.534819	0.318165	-0.655052	-0.283913	0.311843	-0.149652	-0.118507	-0.682169	-0.332831	0.699779	0.704126	-0.701145	-0.664198	-0.555969	-0.00952122	0.704544	-0.660066	1.24206	-0.729967	-0.86551	0.142677	0.863539	0.341884	-0.345099	0.114602	-0.516929	-0.268555	0.053265	-0.375234	0.876024	-0.219309	-0.764983	-0.569433	-0.455545	-0.0435359	1.21818	0.00458255	-0.429167	-0.567702	0.643753	-0.394268	-0.406935	-0.167709	0.236454	-0.161776	0.464631
CGGA_507	3.71676	-0.294092	-0.588061	1.09415	-0.349452	-0.0761304	-0.0818715	-0.0322893	-0.12974	-0.381435	-0.0462415	0.0663517	0.964298	1.26495	-1.01177	-0.414735	-0.0179642	0.489057	0.764005	-0.263552	1.92239	-0.111106	-0.448438	-0.526688	0.0846352	-0.47459	-0.410244	0.685125	-0.18338	0.0673449	2.24155	0.522109	1.62167	0.0119241	-0.691152	-0.29487	-0.834436	-0.0792827	1.43642	1.43877	0.0689378	-0.650957	0.500208	0.186759	-0.444723	-0.178384	0.714475	-0.605799	0.384004
CGGA_509	0.614872	0.758451	-0.272224	-0.408056	1.55754	-0.534898	1.30128	-0.271663	0.372499	1.19844	0.460098	1.59356	0.27369	0.527026	1.77464	1.42396	1.36458	1.61351	1.41035	0.371458	-0.0440933	0.476246	-1.09089	-0.35413	-0.34141	1.37419	-0.659327	-0.259691	0.617139	-0.75885	-0.103977	0.265725	-0.70155	-0.533319	-0.244108	0.787483	-0.0014775	0.0637047	-0.751421	0.687531	-0.31174	-0.257434	-0.295548	-0.684782	0.0213201	-0.154365	-0.686995	-0.855269	0.622814
CGGA_521	-0.287926	0.359593	-0.402966	0.654676	1.14555	-0.529437	0.533248	-0.0521934	0.469849	1.78195	0.665764	2.0193	1.60343	0.524566	-0.232455	0.446648	0.573841	5.03991	1.52773	-0.0427215	0.613562	-0.365453	-0.372702	1.11703	0.885321	1.35674	-0.341267	0.0600932	0.383654	-0.0505146	0.315336	-0.695713	-0.701079	-0.280323	-0.173522	-0.52319	-0.350298	-0.0792827	-0.448137	-0.0637123	-0.159298	-0.522203	0.314275	-0.612154	-0.331361	3.8995	-0.309308	-0.26376	0.468471
CGGA_530	-0.0299839	0.53317	0.482845	0.862429	0.418592	-0.496668	0.119478	0.201323	0.784025	0.608002	-0.354195	0.104629	-0.332558	0.440935	-0.0449792	-0.0610837	-0.415838	6.6099	1.89145	0.306681	0.312272	0.0489213	-0.113632	-0.189598	0.495869	0.647439	-0.0960167	-0.19428	-0.45022	1.13633	-0.221909	-0.311138	-0.580616	-0.582675	-0.350393	0.446448	-0.375858	-0.126945	-0.292029	-0.575924	-0.360205	-0.66451	0.466008	-0.0311265	0.10949	0.280645	-0.338705	-0.475573	2.96561
CGGA_554	1.29789	-0.652326	-0.0856603	-0.432027	-0.975985	-0.605898	1.33311	-0.754077	-1.26918	-0.893451	0.133216	-0.298459	-0.815841	-0.818449	-0.684603	-1.3128	-0.115556	-0.370195	-1.11095	2.24508	-1.05487	-0.132405	1.09841	0.15311	-0.989625	-0.928187	-0.325939	-0.274226	-0.45022	-0.60799	0.81327	0.00934153	3.73131	1.90609	0.443902	-0.569433	-0.148824	0.135198	-0.713753	-0.780808	0.0285855	0.317602	-0.91356	-0.684782	-0.444723	-0.704133	-0.208974	-0.135103	-1.14714
CGGA_568	-0.0312999	-0.545225	-0.56015	-0.168342	-0.591392	-0.480283	-0.218872	-0.60951	0.0782359	-0.422949	-0.170005	-0.0445756	-0.601366	-0.565096	-0.89781	-0.728765	-0.973861	0.00108683	-0.497032	-0.0711841	-0.730906	-0.0349307	-0.337184	-0.0451307	-0.665517	-0.951116	-0.245466	-0.524966	-0.516929	-0.262662	-0.366048	-0.375234	0.0514043	-0.390693	-0.481828	-0.06366	-0.702125	-0.138861	0.13785	-0.0637123	-0.15759	-0.324232	-0.398149	-0.0311265	-0.104637	-0.234428	0.0913863	-0.389279	2.53636
CGGA_583	-1.28811	-0.933004	-1.0699	-0.791598	-0.807083	-1.16297	-2.16594	-0.251235	-1.46167	-1.27862	-1.88268	-1.31633	-1.62798	-0.619211	-1.75432	-1.30547	-2.30886	-0.539924	-1.24145	-0.967265	-1.05163	-1.32269	-1.54844	-1.35095	-1.12728	-1.32646	-1.17665	-0.543135	-0.516929	-1.81251	-0.890189	-0.695713	-1.16572	-1.29969	-1.2388	-0.74573	-1.33962	-0.150776	-0.808505	-0.780808	-0.557697	-0.963161	-0.932827	-0.32164	-0.444723	-0.255779	-1.04871	-2.15753	-1.80291
CGGA_619	0.0371337	0.0826079	0.0685855	-0.448008	0.356966	0.524637	0.58445	1.17767	0.644637	-0.199231	1.57033	1.89275	-0.209593	0.0670553	-0.101957	1.06737	0.117163	1.16797	0.401833	0.902433	-0.105647	0.264832	0.0331397	-0.184782	0.170018	-0.282684	-0.632503	-0.44502	-0.25009	-0.816601	1.03603	-0.311138	-0.176557	-0.0739625	0.916097	-0.472613	-0.255575	-0.126945	-0.730063	-0.166155	0.607609	-0.248722	-0.320114	2.94664	0.34881	-0.239766	1.07299	0.845515	0.322574
CGGA_621	0.131888	0.256185	-0.646821	-0.64777	-0.32891	-0.114361	0.345737	-0.106144	0.0693858	-0.326081	-0.0102044	-0.515626	-0.158119	-1.06196	0.833584	0.597793	0.608874	-0.348979	0.0381174	0.47942	-0.815137	0.182014	-0.0614	-0.334868	-0.180227	-0.360443	-1.00804	0.0709949	0.383654	-0.983962	-0.798464	-0.695713	0.283609	-0.321518	-0.0282936	-0.758736	0.0150614	-0.126945	-0.676085	0.141172	-0.326258	0.362133	-0.800844	-0.830039	-0.444723	-0.778858	-0.108002	-0.274743	-0.625755
CGGA_625	-0.457694	0.0678353	-0.389745	-0.615808	-0.589109	1.07079	0.798946	-0.504751	-0.24479	-0.522124	0.813916	-0.295334	0.219356	-0.555257	0.124117	0.448115	0.139684	-0.592964	-0.836037	-0.32244	-0.452293	0.383011	1.83618	0.592933	-0.406754	-0.802576	0.237371	0.754169	0.283589	1.00551	-0.732947	-0.695713	-0.367978	0.1631	0.600489	0.128534	0.586405	-0.11503	-0.156891	-0.371039	0.168217	-0.0672078	-0.403447	0.332016	-0.444723	-0.0182578	0.733647	2.07717	-0.59504
CGGA_634	0.922823	0.178629	-0.801067	1.33387	0.328436	-0.300053	-0.381474	0.237464	0.0627483	0.6795	0.0447613	0.831126	1.34463	1.06079	-0.228779	-0.344298	-0.243176	0.382977	0.814972	-0.144794	2.34679	-0.881076	-0.348936	0.695665	0.717168	0.115086	1.92347	0.18728	0.283589	-0.0599434	0.957408	0.201629	0.806716	0.0344644	-0.427469	-0.676367	-0.442013	-0.0792827	2.47791	0.789973	-0.379634	-0.548341	0.785852	0.259387	-0.217999	0.00842994	0.643539	0.299507	1.15649
CGGA_652	2.177	0.0456765	-0.517548	-0.104418	-0.0607221	-0.649591	0.45852	-0.354946	-0.711629	0.368139	1.03742	0.0116692	0.473866	-0.400294	-0.905162	-0.357505	-0.0592529	-0.380803	0.164762	-0.443161	0.237759	-0.662528	0.194797	0.704494	-0.20985	0.0472953	1.27969	-0.346904	-0.516929	0.383208	1.76983	-0.695713	2.04317	0.30728	-0.692775	-0.436487	-0.398411	-0.0673671	0.265221	-0.712513	-0.438988	-0.181925	0.199632	0.11413	-0.0794459	-0.269123	0.595609	0.0829866	0.115247
CGGA_663	1.09522	0.104767	-0.91418	2.33267	0.26681	-0.36013	-0.553763	0.206561	0.00522317	0.640291	-0.632299	0.112441	1.25169	0.748402	-0.269215	-0.382451	-0.0479924	0.382977	0.706088	-0.34894	2.37595	-0.699104	-0.567788	0.622629	1.10314	0.287054	-0.410244	0.0528253	-0.516929	-0.353414	0.564303	-0.695713	0.313548	-0.338229	-0.41611	-0.315101	-0.49163	-0.0792827	2.62315	-0.132007	-0.440483	-0.487836	0.362926	0.186759	-0.0164672	-0.14369	0.734925	-0.18531	0.282644
CGGA_703	0.237171	0.115846	0.146443	-0.687722	-0.383689	-0.86259	0.185211	-0.412563	0.370287	-0.153103	-0.332354	1.72636	-1.08608	2.08158	-0.0909292	0.955847	0.436212	0.393585	-0.210538	0.0662215	-0.348623	1.45512	-0.726312	-0.729745	-0.610628	-0.217386	-0.575022	-0.208816	-0.416865	-0.519595	1.19327	-0.695713	-0.61244	-0.549642	-0.000708306	0.235468	-0.169873	0.194777	-0.796467	0.994858	-0.212247	-0.297125	-0.386106	-0.176383	0.386597	-0.418574	-0.352125	-0.833303	0.944555
CGGA_705	-0.2037	0.647657	-0.283976	-0.392075	1.07936	-0.278207	-0.300519	-0.372755	0.0627483	0.504215	0.675228	-0.70389	1.43757	0.0670553	0.592806	1.66902	-0.294474	-0.200466	0.506083	-0.149702	1.18699	-0.429842	-0.325432	-0.141442	1.03169	0.828379	0.520942	-0.143406	-0.416865	0.275956	-0.562601	-0.43933	-0.442	-0.401964	0.0349903	-0.137358	0.288705	-0.0435359	-0.520366	1.0973	-0.375151	-0.267115	-0.371655	-0.176383	-0.0290629	0.539516	-0.511891	-0.219828	0.288787
CGGA_707	0.0318696	0.311582	-0.72174	0.89439	-0.118925	0.0986385	-0.467272	0.394602	1.40574	0.52036	-0.470678	-0.225809	0.518191	4.48474	-0.583513	-0.441149	-0.379554	0.213248	0.285228	-0.203682	2.12973	-0.64004	-0.64039	-0.0547618	1.61892	0.16543	1.91197	1.33196	-0.216735	1.16226	0.053265	1.41945	-0.269438	-0.482798	-0.390959	0.129979	-0.383375	-0.0197046	1.49078	0.17532	-0.238508	-0.600617	1.21456	-0.32164	0.311022	-0.162372	1.02187	0.516027	0.622046
CGGA_720	0.680673	0.278344	-0.573371	-0.240256	0.00661021	-0.988205	0.498652	-0.527798	-0.490378	-0.595928	2.11744	-0.602337	0.685481	-0.72006	0.500906	0.148759	-0.0392342	-0.359587	-0.386604	-0.619825	-0.423136	-0.241356	0.403725	-0.220096	-0.538314	-0.298635	0.559263	-0.699393	-0.45022	0.358458	0.0139544	-0.375234	0.4036	0.192636	-0.17839	-0.299205	-0.04508	-0.11503	-0.37086	-0.644218	-0.208831	-0.270019	-0.251714	0.186759	-0.293574	0.136531	0.346373	-0.748577	-0.706382
CGGA_721	-0.0523564	0.47408	-0.605689	0.806495	0.747265	0.0604078	-0.195347	-0.24233	0.916776	0.379671	0.752034	1.05689	1.1273	1.73476	-0.122175	-0.436746	-0.443363	0.36176	2.26675	-0.285144	2.14593	-0.76388	-0.27999	-0.209663	0.956764	-0.158069	0.00361639	0.150941	-0.11667	-0.257947	0.616717	-0.11885	0.394406	0.0173648	-0.114295	-0.300651	-0.345787	-0.0792827	1.61117	0.482646	-0.381556	-0.453954	1.19481	0.840414	-0.0164672	3.69401	0.0332314	0.131625	0.974502
CGGA_724	1.50056	-0.19807	-0.607158	-0.192313	-0.494388	0.235177	0.72491	-0.490609	-0.589941	-0.653587	0.373463	0.00151389	0.170742	-0.368318	-0.427283	-0.422072	0.12467	-0.444451	-0.560354	-0.273367	-0.0505727	-0.365841	0.946936	0.881867	-0.375389	-0.723321	0.0764252	-0.386877	0.650494	0.427995	0.734648	-0.695713	1.72257	0.328266	0.149388	-0.0116377	0.0331038	-0.0792827	0.222505	-0.780808	-0.152679	-0.395869	0.0792089	0.259387	0.222852	1.11063	1.50436	0.556821	-0.36698
CGGA_730	-0.641939	0.0235177	-0.314825	1.11812	0.000904087	-0.846205	-0.350337	-0.22295	1.63584	1.06236	0.476114	0.213213	-0.00798683	0.448314	-0.421769	0.207456	-0.276957	-0.391411	0.591028	-0.639455	1.25178	-0.239288	-0.142882	0.315235	1.05783	0.0353323	4.31083	-0.0925309	-0.516929	1.30723	-0.837775	5.39339	-0.752942	-0.411679	-0.0737282	0.497025	-0.428481	0.0398735	4.34499	2.05343	-0.0986629	-0.482996	0.194815	0.186759	-0.419531	1.33748	0.262017	0.611736	0.708048
CGGA_763	1.62427	-0.630167	-0.715864	0.910371	-0.242177	0.202407	-0.794552	0.0478511	-0.649679	-0.14849	-0.905307	0.560057	0.681191	3.52298	-1.49148	-0.46903	-0.963852	0.00108683	0.722305	-0.147739	1.0736	-0.899919	-0.989299	-0.0796423	0.711069	-0.0469133	0.279523	0.616081	-0.283445	-0.270912	0.747752	-0.311138	0.984936	-0.277603	-0.792569	-0.741395	-0.846464	0.00412662	1.38671	-0.0978597	-0.475498	-0.487352	0.501653	0.259387	-0.293574	-0.453268	0.442872	0.365405	0.465399
CGGA_777	-0.640622	0.104767	-0.167925	0.54281	1.22087	-0.824359	-0.342034	1.61033	0.277361	3.98223	-0.586798	0.721761	-0.456953	-0.333881	-0.390523	0.665295	-0.201887	-0.295939	1.04432	-0.133998	-0.047333	-0.719498	-0.89476	-0.598119	-0.124467	0.990378	-0.295283	0.118236	0.216879	-0.17191	-0.103977	-0.43933	-0.795139	-0.683329	-0.300901	0.897308	-0.00598811	-0.138861	-0.462505	0.107025	-0.348463	-0.38764	1.7502	-0.103755	-0.15502	0.26997	-0.860821	0.236747	2.27989
CGGA_780	2.73368	-0.427045	-0.624786	0.814486	-0.204516	0.74856	-0.27215	-0.444515	0.680037	-0.692796	0.103003	0.852217	0.27226	0.741022	-0.846346	-0.0273328	0.432459	0.0116949	0.68215	0.0161666	0.62976	0.128276	0.148572	-0.429574	-0.20985	-0.525433	0.0496009	0.964936	-0.45022	0.308957	2.73949	1.67583	1.6542	-0.152076	-0.668435	0.0432748	-0.584849	-0.0911983	0.641899	0.380204	-0.150971	-0.375539	0.274294	1.71196	-0.444723	0.232607	0.959876	0.275972	0.122158
CGGA_799	0.917559	0.237719	-0.21934	-0.352122	-0.746598	-0.125284	0.984381	-0.0720976	-0.784641	-0.838098	-1.04218	-0.782008	1.02149	-0.766795	0.787634	0.467192	3.91948	-0.529316	-0.257643	-0.270422	0.999084	0.0637841	2.05242	-0.107733	-0.058251	-0.397329	-0.636335	-0.550403	-0.350155	-1.26447	0.0139544	0.137533	0.601622	-0.347944	-0.559716	-0.656136	-0.59387	-0.0316202	0.580932	-0.302744	-0.41593	-0.258887	0.112927	0.477272	-0.243191	-0.498637	-0.535537	-0.164914	0.0515132
CGGA_809	-0.157639	0.655044	-0.294259	-0.599827	0.388921	0.153254	0.687546	-0.537226	0.715438	-0.388354	1.00175	-0.217997	0.481015	0.167904	0.482526	0.856061	0.0245757	-0.306547	0.384072	-0.747416	0.681595	0.0974386	0.0710078	0.100139	0.06024	-0.379883	4.26485	-0.379609	0.216879	1.36026	-0.575704	-0.695713	-0.280047	-0.272162	0.0203863	1.60683	0.365385	-0.103114	-0.613953	0.550941	0.0185508	-0.409422	0.303196	0.186759	0.499959	4.93232	1.39316	-0.0315496	-0.135849
CGGA_810	-0.686684	-0.541532	3.48697	-0.344132	0.215454	-0.780667	0.489657	-0.312519	1.70885	2.13944	0.355627	0.054634	-1.25337	0.175284	0.265642	0.192782	-0.517183	5.92038	0.944705	-0.0878691	-0.306508	0.807906	-0.913302	-0.642262	0.266728	1.28497	-0.827937	0.565206	0.717203	-0.0905868	-0.48398	-0.43933	-0.437521	-0.791368	-0.374733	-0.2862	-0.0420729	-0.0911983	-0.780546	-0.371039	-0.210112	-0.350854	0.177474	-0.830039	-0.205403	-0.837571	-0.177021	0.03121	2.30523
CGGA_825	-0.511651	1.07975	-0.341268	-0.448008	0.598906	0.28433	0.450217	-0.326137	-0.514716	0.114437	0.362907	0.375698	-0.451234	0.618036	-0.598217	0.957314	-0.52469	0.20264	0.828099	0.215405	0.114651	-0.373518	-0.206605	0.0279055	0.549887	-0.0264765	-0.0998488	-0.633983	-0.45022	-0.0410859	-0.392255	-0.375234	0.0365527	-0.0720193	-0.560528	-0.640241	-0.224001	-0.0316202	-0.0633042	2.25831	-0.3538	-0.24727	-0.0315804	0.913043	-0.205403	0.0217738	-0.201306	0.972603	0.617439
CGGA_831	0.137152	-0.0688106	-0.30748	-0.360113	0.617166	0.699406	0.396939	-0.364898	0.155674	0.727934	0.235139	1.09595	-0.0308641	0.782838	0.5248	0.685839	0.323606	-0.211074	0.801072	0.487272	-0.0862092	0.827835	-0.666245	0.386666	-0.439862	1.67077	0.0151125	-0.237887	-0.25009	0.0131295	-0.117081	-0.247042	-0.631771	-0.412845	-0.707379	1.26002	-0.14281	0.242439	1.20692	0.17532	-0.272455	-0.277764	-0.322041	0.404644	0.273235	-0.346517	-0.926006	-0.701508	1.48053
CGGA_846	0.617504	-0.471362	-0.335392	-0.559875	-0.666713	0.180561	0.209428	-0.691745	-0.875354	-0.522124	1.05016	0.635831	-0.645691	0.133468	-0.704821	0.858996	-0.522187	-0.136818	-0.68777	0.664918	-0.267631	0.104702	0.362723	-0.218491	-0.543541	-1.07872	0.371492	-0.394145	-0.516929	-0.433558	0.551199	0.137533	1.22516	0.340314	-0.330109	-0.648911	0.233074	-0.103114	-0.714142	-0.780808	0.0241019	0.320506	-0.339864	3.09189	0.147278	0.0618054	0.207057	4.84801	-0.307086
CGGA_852	-0.506387	0.330048	-0.366241	0.910371	1.11017	-0.523975	-0.357949	-0.229236	0.370287	0.460394	0.510695	1.51231	0.702639	1.39531	0.958568	-0.212229	-0.798697	3.7139	1.22348	0.10548	0.402983	-0.55213	-0.391244	-0.328447	0.301578	0.386745	-0.226306	-0.0925309	-0.516929	-0.669277	-0.444669	-0.695713	-0.757892	-0.285764	-0.0988795	0.160325	-0.505162	-0.138861	-0.102525	-0.644218	-0.257937	-0.488804	0.316202	-0.684782	-0.0290629	3.49919	-0.127813	0.0908315	0.767175
CGGA_861	-0.311615	-0.493521	0.0847445	0.0953437	0.440276	-0.502129	-0.435444	0.302415	0.0671733	1.3299	-0.0811865	1.2764	0.0592152	2.35707	-0.554105	-0.260654	-0.133072	0.605746	0.571722	0.404828	0.717232	-0.473732	-0.884836	-0.468901	0.869638	0.444566	-0.371924	-0.048924	-0.25009	-0.358128	0.289128	0.714396	0.172575	-0.426447	-0.48264	-0.661917	-0.560793	-0.0554515	3.75396	-0.712513	-0.384545	-0.571575	0.049344	0.913043	-0.217999	0.819737	0.557904	1.43702	2.41658
CGGA_862	4.64851	-0.308864	-0.861296	0.838457	-0.562861	-0.21813	-0.264539	-0.14281	-0.689504	-0.851936	-0.350555	-0.131286	1.25026	1.57487	-1.02647	-0.67447	-0.261943	-0.0413454	0.154723	-0.391143	1.0736	-0.189633	-0.498058	-0.37901	-0.245571	-0.661014	-0.199482	-0.179745	0.316944	0.254741	2.09742	1.67583	2.0585	0.00570603	-0.70819	-0.501514	-0.754749	-0.0316202	1.36225	-0.780808	-0.31537	-0.553181	0.25021	-0.32164	-0.104637	-0.0316017	0.407724	-0.641886	-0.0698115
CGGA_863	-0.222124	0.0826079	-0.64829	-0.184323	0.99377	-0.436591	-0.604965	-0.517322	-0.508078	1.75427	-0.064442	1.05845	0.616849	3.12696	-0.596379	1.08205	-0.950089	-0.0519534	1.33545	0.0593513	2.26256	-0.896326	-0.736758	0.393087	1.56055	-0.266235	-0.0768565	-0.383243	-0.516929	-0.863745	-0.52329	-0.695713	-0.503293	-0.532542	-0.550792	-0.760181	-0.323234	-0.138861	0.0427093	-0.0637123	-0.453293	-0.578835	0.791632	1.63933	-0.356552	0.245951	0.479299	3.43592	1.24863
CGGA_867	0.110831	0.451921	-0.0562801	-0.376094	0.590917	0.644791	1.38846	-0.484323	0.476487	-0.143877	0.829569	1.0897	0.0763731	-0.378157	0.806014	1.01014	0.254792	-0.221682	0.509944	0.573641	-0.458773	1.06011	0.269228	-0.156691	-0.0251433	0.178888	0.00744843	-0.477725	-0.0166053	0.635428	-0.0646668	-0.695713	-0.232899	-0.0141139	-0.155673	-0.648911	-0.0150093	-0.0554515	-0.364258	-0.473481	-0.20755	0.361165	-0.323486	0.622529	-0.318765	0.320676	0.796914	0.578787	-0.0414
CGGA_869	-0.366888	-0.13898	1.43917	-0.64777	-0.718068	-0.655052	1.36079	-0.541417	2.03188	-0.653587	-0.503075	0.385854	-1.3363	-0.380616	-0.570647	-0.636317	-0.320748	-0.391411	-0.72947	0.276256	-1.016	1.59196	-0.0258823	-0.314803	-0.975685	-0.833979	-0.540534	1.04488	2.81856	-0.566739	0.079472	-0.695713	1.64972	0.252484	-0.321185	0.564943	1.02995	-0.11503	-0.930829	-0.0295649	0.301017	0.642875	0.541634	-0.103755	0.122086	-0.661432	-0.954763	0.172419	-0.411517
CGGA_881	-0.112894	-0.427045	0.287468	2.57239	0.830575	-0.1089	1.93162	0.184561	-0.0500895	0.38659	0.192914	-0.696079	-0.356865	3.26225	-0.0964432	1.85538	0.436212	1.14676	1.04664	-0.272385	0.43214	0.993652	-1.2105	-0.810004	-0.426793	1.58205	-0.207146	-0.241521	-0.150025	-0.123588	-0.379151	-0.695713	-0.270145	-0.603272	-0.240051	2.72098	-0.484112	-0.0792827	0.869459	0.550941	-0.0845716	-0.401193	5.4207	-0.684782	1.63358	0.0858244	-0.791163	0.399922	-0.403838
CGGA_882	1.61374	-0.024493	-0.739368	1.66148	0.221161	-0.343745	-0.656859	0.475267	-0.0124769	0.370445	-0.620651	0.428819	1.26027	1.70278	-0.691955	-0.67447	-0.0254712	0.0116949	0.577128	-0.530512	1.54983	-0.965522	-0.781416	0.616208	1.25909	0.247675	1.8315	0.510697	0.483719	-0.0882297	0.734648	-0.695713	0.939674	-0.175394	-0.500489	-0.646021	-0.14281	-0.0554515	1.3071	-0.439334	-0.46653	-0.562378	1.18084	-0.103755	-0.343957	-0.178384	0.708723	0.349715	0.874678
CGGA_883	-0.036564	-0.0429587	-0.737899	-0.344132	0.344413	-0.272745	-0.00852772	-0.374326	0.168949	0.292028	0.793532	0.140564	0.724086	-0.1617	-0.423607	-0.225436	-0.435856	0.138991	0.267467	-0.393106	0.147048	-0.459024	0.0717913	0.702888	0.0715663	-0.327545	0.340836	-0.412315	-0.350155	1.50052	0.0139544	-0.375234	0.577577	-0.279157	-0.758493	-0.757291	-0.578835	0.135198	0.00465321	-0.507629	-0.379634	-0.369247	0.149536	-0.249012	-0.369148	-0.31716	0.444789	0.412474	0.101425
CGGA_887	2.84818	-0.56369	-0.664449	0.806495	-0.49667	-0.201745	-0.716365	-0.491132	-0.344353	-0.706634	-0.475774	0.914712	0.113549	2.2144	-1.2893	-0.273861	-0.862507	-0.274722	0.176345	0.250738	0.189164	0.0166626	-0.697584	-0.423956	-0.406754	-0.856908	-0.314443	0.354439	-0.0499602	-0.220232	0.642924	-0.43933	0.374133	-0.264001	-0.646529	-0.583883	-0.858493	0.00412662	1.95755	-0.780808	-0.279928	-0.401677	-0.0161662	1.27618	-0.104637	-0.541337	1.86224	-0.0880332	-0.347015
CGGA_888	0.314816	0.739986	0.128815	-0.719684	0.126439	-1.06467	-0.218872	2.38921	0.248599	1.38525	-0.894023	-0.703109	2.23828	-0.0264146	1.39234	0.533226	-0.105546	-0.61418	0.741611	-1.03401	2.11029	-0.772332	-0.255964	0.706099	1.57797	1.36771	-0.429404	-0.739366	-0.516929	-0.688135	-0.732947	-0.695713	-0.316586	-0.93788	-0.109427	-0.800643	0.264648	-0.0911983	-0.861706	-0.268597	-0.560686	-0.513006	0.055606	-0.394268	0.361405	-0.485293	-1.21231	-0.359468	0.253465
CGGA_889	2.26254	-0.15006	-0.968534	3.33148	0.605753	0.0440232	-0.393929	-0.192046	-0.0589395	-0.245358	-0.364751	0.713168	0.85992	0.677069	-1.21762	-0.673003	-0.59976	-0.00952122	1.25977	-0.196812	1.42024	-0.970718	-0.216529	0.202069	0.718911	-0.186482	0.12241	0.358073	0.116814	0.204062	1.75672	0.00934153	1.73718	0.448741	-0.64085	-0.687928	-0.908109	-0.0792827	2.30278	-0.200302	-0.346328	-0.702265	1.88218	0.332016	-0.142425	-0.471949	1.14712	-0.61992	0.324878
CGGA_890	-0.490595	0.385445	-0.260472	-0.463989	0.895625	0.704868	0.0357553	-0.612129	0.177799	0.81327	0.79244	-0.689829	-0.289663	0.957479	0.397978	1.2508	0.0445945	-0.0201293	0.928488	-0.734657	1.65026	0.38968	-0.753211	-0.614973	0.830432	0.393724	-0.479221	0.194548	-0.283445	-0.629205	-0.667429	-0.695713	-0.637193	-0.457537	-0.341468	0.342403	-0.0495906	-0.0792827	0.460162	-0.200302	-0.342912	0.0107222	-0.0392875	1.49407	-0.293574	1.62838	0.749624	0.414043	-0.114348
CGGA_901	-0.344515	0.333741	0.688506	-0.535903	0.827151	-0.21813	-0.377322	-0.212474	-0.32444	0.446556	-0.096839	-0.978865	0.475296	2.2267	0.125955	0.584586	0.910407	-0.211074	0.364767	-0.912303	0.989365	-0.503819	-0.664156	-0.832477	1.09878	0.502387	-0.636335	-0.604912	-0.516929	-0.802458	-0.863982	-0.311138	-0.295841	-0.391471	-0.518338	-0.51163	0.261641	-0.103114	-0.71919	0.243614	-0.370667	-0.401193	-0.0580735	0.985671	-0.406935	0.392733	-0.350847	-0.888217	0.165159
CGGA_903	-0.843291	1.24594	-0.790784	-0.551884	2.39748	-0.343745	-0.593202	0.498837	0.498612	2.03565	-0.138336	-0.0266085	1.68493	-0.840587	-0.0799012	1.72331	-0.528443	0.117775	2.61425	-1.01536	0.931051	-1.047	-0.528092	0.352957	1.74699	1.20023	-0.0730245	-0.328735	-0.25009	-0.209625	-0.418462	0.6503	-0.815177	-0.55003	0.357901	-0.526081	-0.475091	-0.0554515	-0.436876	-0.234449	-0.451799	-0.567702	0.0768004	0.549901	-0.243191	0.520834	-0.468435	-0.925873	1.50741
CGGA_D19	-0.0326159	1.20901	-0.715864	0.151277	0.132145	-0.709667	0.457828	-0.00976614	0.0715983	0.831721	-0.932244	-0.887467	1.88082	-0.181378	0.74536	0.600728	0.992985	-0.380803	0.207234	-0.537382	1.89648	-0.752119	-0.582935	-0.204847	1.33228	0.954987	0.953963	-0.234253	-0.350155	0.935969	-0.680533	0.201629	-0.530403	-0.582286	-0.112672	-0.768851	0.0691887	0.0517891	-0.601138	2.4632	-0.489162	-0.462666	0.0825808	-0.249012	0.323618	-0.239766	-1.12731	-0.866252	0.905393
CGGA_D28	-0.934097	0.673509	-0.733492	-0.639779	0.940132	-0.141669	-0.244473	-0.6027	0.505249	0.428105	0.603882	-0.871844	0.320874	-0.80861	-0.449339	1.86272	-0.0417365	-0.295939	0.902232	-0.823971	1.57575	-0.552828	0.259043	-0.496992	1.49956	-0.365428	-0.142001	-0.0779953	-0.350155	0.438602	-0.70674	-0.375234	-0.666425	-0.503007	-0.240863	0.312057	-0.502155	-0.0673671	-0.509881	-0.166155	-0.355295	0.0233071	-0.0441044	0.767786	0.122086	2.63717	1.10558	-0.309261	0.0062084
CGGA_D49	-0.60509	0.762144	0.388829	0.798505	0.262245	-0.835282	0.120862	0.897444	-0.185052	0.651823	-0.253	-1.03745	1.07439	-0.673325	0.95673	0.185445	0.0933903	-0.17925	0.213412	-0.440217	1.25178	-0.451683	0.741143	0.0503782	1.82367	1.77296	0.770025	-0.652152	-0.45022	1.21883	-0.785361	0.458013	-0.820363	-0.450153	-0.232749	-0.552092	-0.649501	-0.0316202	-0.0186465	-0.644218	-0.495567	-0.43072	0.480459	-0.830039	-0.00387142	-0.239766	0.357877	-0.535195	0.505329
CGGA_D50	-0.440586	0.784303	0.200796	-0.352122	-0.0287678	-0.829821	0.475126	1.22429	-0.598791	1.16153	-0.464126	-1.04605	2.09529	-0.685623	1.95109	0.613935	0.809062	-0.603572	-0.178877	-0.8701	1.6373	-0.397738	-0.18075	-0.620592	1.87855	1.34229	0.16073	-0.786607	-0.516929	-0.316877	-0.811568	-0.695713	-0.59476	-0.642135	-0.248165	-0.527526	-0.0525977	0.0279579	-0.47066	-0.0637123	-0.505602	-0.0125116	0.184218	-0.684782	-0.343957	-0.70947	-0.244123	0.145746	0.185892
CGGA_D53	0.796484	0.318968	-0.029838	-0.511932	0.450547	-0.835282	-0.317817	-0.399469	-0.196115	0.518053	-0.325074	1.0561	-0.0594607	0.325327	0.168229	1.10846	-0.0529971	1.8681	-0.233704	0.470587	0.461297	-0.458197	-0.715343	1.51431	0.471473	1.72311	-0.149665	-0.292396	-0.0499602	1.00551	2.52983	-0.695713	0.0771	0.301062	-0.398261	-0.738505	0.112791	0.00412662	-0.591042	-0.780808	-0.0640753	-0.396353	0.866776	-0.394268	0.462171	0.109843	0.585384	-0.361037	2.31061
CGGA_J50	-0.191856	0.0789147	-0.169394	-0.527913	0.0351408	0.923329	0.906886	-0.422515	-0.543478	-0.637443	0.0939027	-0.324238	0.552507	-0.188757	0.79131	0.831115	-0.322	-0.476275	0.768638	-0.481438	-0.257912	0.0716937	-0.127473	-0.596514	0.0175484	-0.110217	0.275691	0.906793	-0.45022	-0.355771	-0.615015	-0.311138	-0.208382	-0.504561	-0.250599	-0.293425	-0.0525977	-0.0911983	-0.290476	0.380204	-0.287614	0.210145	-0.570595	1.92984	0.134682	0.379389	1.6686	1.16873	-0.35239
CGGA_J73	0.770163	0.141698	-0.0592182	0.239172	-0.567426	-0.376514	1.21479	-0.0165755	-0.408515	-0.0700733	-0.746234	-0.384388	3.50511	-0.321583	2.85354	-0.537999	0.483757	0.0965593	-0.100882	-0.777842	0.574686	-0.320477	-0.482128	0.901932	0.366923	0.924083	0.428973	-0.190646	-0.150025	-0.329842	0.197404	-0.311138	0.448391	-0.140029	-0.408808	-0.550647	-0.372851	-0.0792827	0.299782	1.30218	-0.512861	-0.247754	0.086916	-0.612154	-0.243191	-0.413236	-0.257543	0.723134	0.144426
CGGA_P100	0.450368	-0.127901	-0.466133	-0.336142	0.167523	1.40394	1.14283	-0.691222	0.8858	-0.25689	1.40798	1.65917	0.00917113	-0.491304	0.747198	0.703448	0.0370875	1.27405	-0.269226	0.0387404	-0.818377	0.419069	0.66175	1.27915	-0.601916	-0.092273	-0.210978	-0.521332	-0.150025	-0.0446216	0.0270579	-0.695713	0.0516401	1.20345	-0.183258	-0.690818	0.569866	0.111367	-0.816272	-0.234449	-0.133251	-0.313583	-0.675604	1.0583	-0.369148	-0.77619	-0.88191	0.269696	-0.228762
CGGA_P102	-0.534024	5.80327	-0.570433	-0.256237	2.63143	-0.660514	0.739441	-0.198332	0.947751	0.102905	-0.161269	-0.0266085	0.601121	-0.71514	0.212341	0.417299	-0.98262	-0.592964	1.94859	1.92022	0.901894	-0.122867	-0.524436	0.355365	-0.382359	1.42404	-0.624839	-0.615813	-0.216735	-0.140088	-0.772257	-0.375234	0.523828	-0.679055	-0.298467	-0.307876	-0.29617	0.0637047	-0.517648	-0.200302	-0.400558	-0.351822	-0.235336	-0.466897	0.751874	-0.864259	-0.557904	-0.000169804	0.640475
CGGA_P103	0.371406	0.411297	-0.715864	0.702619	0.123015	-0.775206	-0.151064	1.16563	0.503037	0.877849	-0.588982	-0.457819	1.85365	-0.132183	0.124117	-0.294405	1.06055	-0.242898	-0.145671	-0.76312	1.81224	-0.758943	-0.292004	3.52802	1.48823	1.61046	-0.0232079	-0.197914	-0.150025	0.574141	-0.103977	-0.695713	0.24754	-0.376703	-0.335789	0.0721761	0.0451321	-0.0435359	0.48385	0.00458255	-0.452866	-0.426847	0.615815	-0.830039	-0.00387142	-0.173047	0.584106	0.0688657	0.139819
CGGA_P104	-1.17362	-0.814823	-1.13012	-0.631789	-0.6359	-0.988205	-2.13688	-0.146476	-1.38202	-1.29707	-2.11055	-1.32961	-1.37204	-1.0964	-1.21027	-1.49623	-2.07114	-0.61418	-1.22755	-1.05854	-1.22334	-1.22874	-1.54087	-1.36941	-1.14907	-1.16844	-1.17282	-0.757536	-0.516929	-1.72412	-0.877085	0.265725	-1.12282	-1.28842	-1.32156	-0.85989	-1.31557	-0.138861	-0.872579	-0.575924	-0.555775	-0.882326	-1.04314	-0.32164	-0.15502	-0.749502	-1.31264	-2.21087	-1.81443
CGGA_P106	-0.206332	0.318968	0.0832755	-0.567865	-0.764858	-0.846205	1.60919	0.0242804	0.403474	-0.446013	-1.39745	-0.100039	-0.348286	-0.25517	0.56156	-0.455823	0.0370875	-0.423235	-0.41286	0.5864	0.260437	-0.354183	-0.799175	-0.389444	-0.387586	1.61544	0.770025	0.1037	0.216879	0.873504	1.44224	-0.695713	0.367061	-0.482021	-0.578377	-0.682148	0.330804	-0.0197046	-0.813942	-0.678366	-0.437067	-0.340689	0.83932	-0.684782	-0.356552	-0.605388	-0.90939	0.0892626	1.38224
CGGA_P107	-0.63141	0.791689	-0.372117	-0.615808	0.997194	-0.988205	-0.575212	-0.289472	0.292849	0.86401	-0.619195	-0.821848	-0.109505	0.283512	0.0175127	2.81068	-0.319497	-0.221682	0.421911	-0.878933	1.43644	-0.770781	-0.377925	-0.620592	1.92996	0.764576	-0.536702	-0.652152	-0.516929	-0.61624	-0.628118	-0.247042	-0.911359	-0.75095	-0.442884	-0.359898	-0.359319	-0.0673671	-0.467553	-0.780808	-0.445394	-0.468959	-0.301328	-0.830039	-0.0416587	-0.130346	-0.895969	-0.979219	0.261912
CGGA_P108	-0.118158	0.418683	-0.620379	0.478886	1.26995	-0.797052	0.24264	3.30689	0.458787	1.15461	-0.59881	1.2889	1.20308	0.140847	0.714114	0.00935302	0.177219	-0.423235	2.38876	-0.766064	2.83922	-0.681708	-0.66285	-0.322829	1.5832	2.4693	0.00361639	-0.448654	7.58832	0.292457	0.59051	5.58568	0.337829	-0.379812	0.116935	-0.790527	0.0105508	0.445005	-0.862483	0.482646	-0.46226	-0.51833	2.58208	0.622529	0.751874	-0.245104	0.00894691	-0.820751	0.665047
CGGA_P109	0.44642	0.34482	0.53573	-0.440018	-0.0824053	-0.103438	1.32204	-0.453419	-0.140802	-0.233826	1.19722	-0.450007	-0.179566	-0.914379	0.826232	1.25667	0.463738	-0.370195	-0.178877	-0.691473	-0.335665	2.11583	0.309708	-0.667142	-0.672488	-0.257263	-0.42174	-0.5286	-0.516929	-0.490131	-0.52329	-0.375234	-0.503057	-0.34639	-0.306581	0.404541	0.130834	0.135198	-0.0155398	-0.780808	-0.185132	0.320022	-0.668378	-0.830039	0.386597	-0.0262641	-0.394942	0.0751417	-0.259477
CGGA_P11	-0.335303	-0.0392655	-0.282507	-0.767627	0.253115	-0.840744	0.738057	-0.463371	-0.446128	-0.496753	-0.0662621	-0.428915	-0.0551712	-1.06442	0.41452	1.73212	0.361142	-0.582356	0.0280785	-0.731713	-0.306508	0.597087	0.469537	-0.569226	-0.213335	-0.0598732	-0.0538642	-0.557671	-0.45022	-0.640991	-0.654326	4.04738	0.103974	0.241603	0.499072	-0.698043	1.00439	-0.0435359	-0.474155	-0.405186	0.0943448	0.421186	-0.547473	2.0751	-0.243191	-0.717477	-0.897887	-0.459884	0.0376914
CGGA_P110	-0.102366	0.282037	-0.538114	-0.511932	0.905896	-0.851667	-0.0251339	6.01805	1.74647	1.98491	-0.161997	-0.750761	-0.0351536	-0.154321	-0.107471	-0.747842	0.312346	0.0541271	1.08139	-0.621788	0.464537	-0.607549	-0.524958	0.468531	1.22424	1.03474	0.559263	-0.695759	-0.216735	-0.0917654	-0.143288	-0.311138	-0.393909	-0.55586	-0.292788	-0.712494	-0.617927	0.0756203	-0.428721	-0.473481	4.07342	-0.684355	0.366779	-0.830039	-0.205403	-0.0662957	0.405806	-1.74175	1.46902
CGGA_P111	-0.502439	0.573795	-0.664449	0.462905	0.121874	-0.283668	-0.0970938	0.174085	2.05843	0.977023	-0.480142	-0.615617	1.12873	0.568841	0.99349	0.775352	-0.322	-0.359587	0.2026	-0.804342	1.41052	-0.784558	-0.212611	0.416362	2.12251	0.408179	2.39864	-0.0416562	-0.516929	1.6278	-0.470876	1.54764	-0.767322	-0.55003	-0.377978	0.258589	0.174436	-0.0435359	0.271823	0.277762	-0.437921	-0.394417	0.00165638	-0.176383	-0.369148	0.611573	-0.106085	-0.478711	0.274966
CGGA_P112	2.30334	-0.20915	-0.924463	3.25158	-0.0105082	-0.502129	-0.724668	0.311319	-0.047877	-0.217682	-0.572965	0.333515	1.06153	1.59209	-1.12021	-0.803604	-0.338265	-0.0519534	0.809566	-0.356792	2.48286	-0.821702	-0.779588	0.822475	1.01078	0.136021	1.40231	0.499796	-0.283445	0.438602	2.18914	1.03488	1.39182	-0.279546	-0.593792	-0.255854	-0.863003	-0.0435359	1.46321	-0.644218	-0.314943	-0.671286	0.969377	-0.466897	-0.369148	0.0964995	0.70425	0.024934	0.744907
CGGA_P113	2.82844	-0.25716	-0.905366	3.05981	-0.154303	-0.354668	-0.607733	0.120658	0.129123	-0.44832	-0.563501	0.485063	0.642586	1.41007	-1.23233	-0.633382	-0.480899	0.351152	1.12	-0.317533	2.16213	-0.688066	-0.706202	0.425993	0.755503	-0.0194981	-0.241634	0.48526	0.183524	-0.011621	1.90086	1.35535	1.77891	-0.266721	-0.76904	-0.29487	-0.628452	-0.11503	1.19682	-0.371039	-0.447315	-0.648052	1.0397	0.332016	-0.192808	-0.594713	0.475465	-0.52735	0.249626
CGGA_P114	-0.191856	0.765838	-0.495513	0.734581	0.221161	-0.68236	-0.856133	0.0970877	0.270724	1.10849	-0.568597	-1.0812	1.09298	0.448314	2.11283	0.611	0.159703	-0.433843	0.224223	-0.986895	3.72042	-0.753411	0.513412	-0.220899	2.50934	1.03624	-0.789616	-0.797509	0.950688	-1.28215	-0.52329	0.137533	-0.610319	-0.498343	-0.330921	-0.29776	-0.199944	-0.150776	0.425212	1.13145	-0.449023	-0.379412	-0.13948	-0.612154	-0.129829	-0.173047	-0.84101	-0.560299	0.2335
CGGA_P115	-1.16835	-1.05488	-0.986162	-0.687722	-0.914358	-0.988205	-2.08983	0.682165	-1.39087	-1.28323	-1.91143	-1.31555	-1.83245	-0.228113	-0.9989	-1.01198	-2.00608	-0.56114	-1.382	-0.900526	-1.22658	-1.20788	-1.53904	-1.39269	-1.21789	-1.28409	-1.25713	-0.44502	-0.516929	-1.68051	-0.837775	-0.695713	-1.11032	-1.19088	-1.27207	-0.841105	-1.33511	-0.150776	-0.738995	-0.678366	-0.511153	-0.863449	-0.621654	-0.830039	-0.432127	-0.79754	-1.28069	-1.31028	-1.70155
CGGA_P116	-1.17493	-0.689257	-1.12131	-0.775617	-0.763717	-1.02097	-2.01095	-0.280567	-1.35989	-1.28784	-1.94674	-1.17963	-1.55077	-0.220734	-0.993386	-1.33481	-1.71205	-0.61418	-1.37041	-0.702269	-1.27841	-1.25218	-1.5158	-1.20568	-1.26146	-0.922704	-1.28778	-0.633983	0.0167497	-1.8408	-0.824671	-0.375234	-1.14663	-1.26083	-1.28667	-0.911913	-1.29903	-0.138861	-0.9351	-0.0978597	-0.523963	-0.729371	-1.11009	-0.830039	-0.444723	-0.896284	-1.27174	-1.84216	-1.58944
CGGA_P121	1.51767	-0.659712	-0.837792	0.279124	-0.900664	0.322561	0.212196	-0.676032	-0.897479	-0.572864	-0.00656428	0.260084	-0.894481	-0.471627	-1.33342	-0.768386	-0.507173	-0.550532	-0.829087	0.676695	-0.455533	-0.167093	0.918731	-0.171941	-0.827571	-1.17443	0.942467	-0.125236	-0.416865	0.367887	2.62156	1.73993	3.5571	2.36778	-0.0745395	-0.439377	-0.305192	-0.138861	-0.464835	-0.780808	0.161812	0.855367	-0.521944	1.27618	-0.444723	-0.68812	0.131647	0.894154	-1.09877
CGGA_P122	-0.264237	0.385445	-0.535176	-0.0245133	0.561246	-1.14113	-0.0382804	-0.157476	2.24649	1.91572	-0.52164	-0.879656	0.295137	-0.734818	0.65346	-0.427942	-0.606016	0.382977	0.235034	-0.445124	2.39215	-0.450365	1.50869	0.336102	2.19743	0.886699	0.609079	-0.735732	-0.45022	1.20115	-0.444669	0.00934153	-0.498342	-0.528656	-0.273316	-0.39458	-0.392397	-0.0911983	0.341722	0.311909	-0.430235	-0.308258	0.0310396	-0.830039	-0.0794459	-0.501306	-0.873602	-0.607368	0.477685
CGGA_P128	1.09786	0.0124383	-0.815757	1.18205	0.352401	-0.310976	-0.494949	0.281987	-0.0235394	0.515747	-0.434641	0.167124	1.11729	1.55273	-0.203047	0.0122879	-0.473392	0.032911	1.26286	-0.45592	1.45912	-0.583717	-0.55029	0.409138	1.31049	0.324438	-0.437068	0.757803	0.316944	-0.38995	0.249818	0.586204	0.243533	-0.368153	-0.515093	-0.39747	-0.234525	0.0279579	2.62703	0.789973	-0.455428	-0.578835	0.525256	0.332016	-0.230595	0.366046	1.73698	0.280679	0.542955
CGGA_P13	0.624084	0.311582	-0.867172	0.918362	0.178935	-0.0324381	0.104256	0.499361	1.0274	0.785593	-0.27848	-0.506252	1.45616	0.342545	0.725142	0.0489737	-0.241924	0.0859512	0.159356	-0.733676	2.38567	-0.617035	-0.261709	0.810436	1.31137	0.289546	0.547766	0.0855305	-0.25009	1.15519	-0.0122526	-0.11885	0.0506971	-0.330068	-0.554848	0.0215988	-0.852478	0.0637047	0.487733	-0.336892	-0.473576	-0.53624	0.40676	-0.394268	-0.117233	0.136531	0.830146	-0.321812	0.0891392
CGGA_P131	-0.295822	0.680895	-0.704112	-0.320161	0.0362821	-0.39836	-0.00714388	0.215465	0.0804484	0.958572	-0.0746343	-0.635928	1.40897	-0.658566	1.26368	0.515617	0.439966	-0.274722	0.342372	-0.764101	2.12973	-0.424388	0.206027	0.972561	1.82279	0.73118	-0.494549	-0.532233	-0.216735	-0.0587648	-0.248116	-0.695713	-0.282404	-0.340172	-0.403129	-0.156144	0.0812169	-0.0911983	0.130471	-0.678366	-0.507737	-0.464602	-0.121657	-0.176383	0.10949	-0.21041	-0.00639065	-0.149224	0.372486
CGGA_P132	-0.443218	0.400217	-0.749652	0.518838	0.279363	0.442715	-0.157983	-0.501084	0.447724	0.880155	0.444809	-0.827317	0.556796	-0.850426	0.118603	0.568445	-0.146835	-0.00952122	0.425772	-0.676751	3.99903	-0.0089273	-0.0245765	-0.136627	2.24971	0.386247	-0.149665	-0.699393	-0.216735	0.273599	-0.824671	0.842588	-1.00141	-0.341726	-0.14188	0.693554	0.431541	-0.0554515	-0.180579	1.54122	-0.13624	-0.584159	-0.228593	-0.394268	-0.306169	0.355371	0.168074	0.00453716	0.591331
CGGA_P136	-1.19204	-0.788972	-0.851013	-0.240256	-0.476128	-1.10836	-2.14311	0.714117	-1.34219	-1.25786	-1.68283	-1.10463	-1.1876	2.02992	-0.905162	-0.888715	-1.69704	-0.592964	-1.02523	-0.744472	-1.11319	-1.26066	-1.49386	-1.38627	-1.16998	-1.04184	-1.30694	0.975837	-0.216735	-1.83255	-0.719843	0.329821	-1.13484	-1.20409	-1.10493	-0.377239	-1.32609	-0.0792827	-0.276884	1.78025	-0.381129	-0.781647	-0.709322	-0.830039	-0.268382	-0.701464	-0.929201	-1.92689	-1.78371
CGGA_P137	-0.303718	0.78061	-0.561619	0.438934	2.31645	-0.420206	-0.13169	-0.333994	0.644637	1.55592	0.254432	-0.524219	0.85706	-0.71268	0.31343	0.751874	-0.659817	-0.348979	1.79183	-0.979043	2.83922	-0.385589	-0.181794	-0.0956942	2.32028	0.658903	1.1379	0.285395	0.150169	0.179311	-0.811568	0.393917	-0.714045	-0.58695	-0.198673	1.6473	0.0270897	-0.0197046	-0.25708	0.619236	-0.268185	-0.191605	0.061868	0.11413	0.222852	2.30358	-0.343817	-0.656007	-0.0997587
CGGA_P142	-0.587981	0.359593	-0.661511	0.343048	-0.0527335	-0.141669	-0.429217	-0.464419	2.49872	0.598777	0.374555	-0.0969146	0.137856	0.106411	-0.693793	-0.317884	-0.488406	-0.306547	0.116884	-0.452976	1.94831	-0.501028	-0.0402461	0.0102484	1.29307	-0.273213	2.56342	-0.088897	-0.516929	1.74802	0.0270579	3.15004	-0.849595	-0.592779	-0.460734	0.670433	-0.222497	-0.0911983	1.43486	1.33633	-0.050838	-0.633531	0.255508	-0.466897	0.0339158	0.520834	-0.127174	-0.367313	0.347914
CGGA_P143	-0.34978	0.65135	-0.150297	0.359029	0.982358	-0.529437	0.110483	0.796352	0.923413	2.0172	-0.649408	0.528028	-0.963113	0.0670553	0.107575	0.640349	0.57259	1.23162	1.20185	-0.128109	0.02394	0.00497911	-0.893715	-0.840503	0.181345	1.16484	-0.0921847	0.416216	-0.3168	0.0178439	-0.130184	-0.695713	-0.604661	-0.7766	-0.373921	1.57071	-0.263093	0.0160422	-0.488135	-0.405186	-0.286974	-0.466054	0.861478	-0.830039	0.0591073	-0.42658	-0.949012	-0.422228	1.67173
CGGA_P144	0.895186	0.85078	-0.702643	1.3019	0.588635	-0.234515	-0.584207	0.0483749	1.18006	0.30356	-0.312697	-0.228934	0.583963	1.39531	-0.300461	1.40195	-0.264446	0.63757	1.50765	-0.487327	2.45046	-0.512427	-0.287042	-0.362958	1.70605	0.0278554	-0.475389	0.499796	0.150169	-0.0799795	0.36775	0.00934153	-0.0655229	-0.457926	-0.561339	1.23401	-0.511176	0.0637047	0.771989	1.13145	-0.329461	-0.277764	0.350884	-0.103755	0.134682	0.825075	0.506779	-0.194724	0.240411
CGGA_P145	-0.0642007	-0.205457	-0.636538	-0.0564752	-0.325486	1.35479	0.0689676	-0.616843	0.509674	-0.0677669	0.874342	0.617864	-0.140961	1.20099	-0.829804	0.0328319	-0.344521	-0.242898	0.112251	0.169276	0.620041	-0.10772	-0.307151	-0.0531566	0.0837639	-0.731296	1.96945	-0.088897	0.350299	0.456281	0.197404	0.329821	-0.294898	-0.313745	-0.48913	-0.239958	-0.505162	-0.11503	0.995666	0.824121	-0.100584	-0.505745	0.0898061	1.71196	0.0717031	0.195244	0.408363	1.53587	0.506097
CGGA_P146	0.706994	0.270958	-0.76728	0.982286	1.81431	0.683022	-0.157291	0.863398	1.43229	1.31837	0.0829824	-0.307833	0.68977	0.460613	0.210503	1.02188	0.0508504	0.0223029	2.13238	-0.755268	2.0293	-0.542928	0.0968626	0.0776665	1.51698	0.99935	-0.705311	-0.0343884	-0.216735	-0.570275	-0.0515632	0.586204	0.218544	-0.43694	-0.135389	-0.196606	-0.494637	-0.0673671	1.43952	-0.132007	-0.415289	-0.404582	0.302233	-0.32164	0.159873	-0.357192	-0.239649	-0.368882	0.580581
CGGA_P147	-0.690632	0.703054	0.0274533	-0.320161	0.146981	-0.605898	-0.158675	2.76582	0.414537	1.549	-0.768439	-0.130505	1.23311	0.128549	1.25081	0.0900618	1.18817	-0.0837776	0.111478	-0.519716	1.73773	-0.681294	-0.331178	-0.489769	1.27913	0.936046	0.36766	-0.49226	-0.516929	0.939505	-0.208806	0.00934153	-0.466046	-0.609879	-0.321996	-0.122908	-0.490126	-0.11503	0.0124198	-0.439334	-0.423189	-0.369731	-0.188131	-0.830039	-0.243191	0.849094	-0.435842	0.643116	0.824766
CGGA_P15	-0.36294	0.160164	0.305096	-0.591837	-0.428197	3.34825	0.107715	-0.758791	-0.43949	-0.916515	2.37698	-0.8695	-0.748639	-0.289606	1.29125	0.00935302	0.826578	-0.603572	-0.673098	0.982914	-0.941485	2.306	1.5732	-0.438402	-0.651577	-1.13156	-0.682319	-0.00531714	-0.416865	-0.151874	-0.628118	-0.182946	-0.0490211	0.65549	0.635376	2.12128	2.56656	-0.0792827	-0.788312	1.50707	0.994478	0.463297	-0.847086	0.695158	-0.444723	0.737005	2.74415	0.12378	-0.969764
CGGA_P150	-0.423477	0.40391	-0.39709	-0.31217	1.89077	0.0877154	-0.285989	-0.32509	1.76417	0.409654	0.595146	-0.335174	0.726946	-0.643808	0.263804	1.3227	-0.383307	-0.56114	1.44279	-0.602159	1.98719	-0.307476	-0.334573	-0.308382	1.68252	0.31397	0.214379	-0.125236	0.417009	0.623642	-0.575704	-0.0547543	-0.699664	-0.706258	-0.338223	1.70654	-0.174384	-0.0316202	-0.0912638	0.926563	-0.187054	-0.391997	-0.140443	-0.466897	0.474767	4.29982	0.228785	-0.21669	0.0499774
CGGA_P151	1.62953	-0.441817	-0.661511	-0.0644657	-0.237612	0.42633	0.32913	-0.518893	-0.362053	-0.803502	0.387296	-0.032858	-0.0494519	-0.380616	-0.967654	-0.394191	-0.126816	-0.211074	-0.216715	0.258589	-0.312987	-0.0523266	1.3311	1.02232	-0.372775	-0.776157	0.428973	-0.285128	-0.25009	0.798074	1.84845	0.00934153	2.77916	0.83115	-0.149182	0.15599	-0.625445	-0.103114	0.13086	-0.575924	-0.156523	-0.387156	-0.274354	2.14773	0.147278	-0.44793	-0.0319533	-0.290433	-0.198047
CGGA_P153	-0.877508	-1.05857	-1.14041	-0.727674	-0.860721	-1.02644	-2.08499	0.92311	-1.42406	-1.14254	-1.74362	-1.28977	-1.20475	0.172824	-1.11837	-0.7317	-1.926	-0.423235	-1.21597	-0.840656	-1.016	-1.26715	-1.53303	-1.31805	-1.0602	-1.22028	-1.0272	-0.412315	-0.45022	-1.79366	-0.837775	-0.695713	-1.11457	-1.12636	-1.27369	-0.830989	-1.31406	-0.150776	-0.652786	-0.780808	-0.535065	-0.879906	-0.836971	-0.32164	-0.444723	-0.864259	-0.988634	-2.02103	-1.65241
CGGA_P154	-0.948574	-1.03272	-0.890676	-0.799589	-0.653018	-0.889898	-1.71965	3.10209	-1.49043	-1.27862	-1.64352	-1.35071	-0.109505	-0.653647	-0.241645	-1.38471	-1.00514	-0.550532	-1.31018	-1.10271	-1.23306	-1.26252	-1.49177	-1.10215	-1.05758	-0.70089	-1.22647	-0.67759	-0.416865	-1.24797	-0.916396	-0.695713	-1.1273	-1.08362	-1.14955	-0.930699	-1.27648	-0.150776	-0.786759	1.84854	-0.577553	-0.565766	-0.965583	-0.830039	-0.192808	-0.898953	-1.19633	-1.69625	-1.59558
CGGA_P155	0.0358177	0.0272109	0.992591	4.48211	1.93072	-0.447514	-0.603581	0.0771836	3.18459	0.942427	0.00654011	1.75526	0.35376	2.11355	-0.0137333	-0.0830952	-0.00420127	9.10279	1.40804	-0.228219	2.32087	-0.18984	-0.15594	1.14672	1.33228	2.01421	0.233539	0.576108	-0.3168	1.05854	0.131886	1.03488	0.0936018	-0.537983	-0.119974	-0.300651	-0.00448457	-0.0673671	0.211244	-0.644218	-0.151825	-0.436528	1.24924	-0.394268	-0.406935	-0.111665	0.77966	0.020227	0.153641
CGGA_P156	-0.269502	0.566408	-0.539584	0.311086	0.1835	0.0658693	0.423924	-0.333471	0.996426	0.778674	-0.135424	-0.63046	0.815595	-0.316663	0.954892	0.452517	0.11466	-0.486883	0.102984	-0.180127	1.21938	-0.591006	0.0986907	2.07693	1.24515	0.864268	2.16489	-0.514064	-0.483574	0.488103	-0.366048	0.0734374	-0.313993	-0.368542	-0.515904	0.414656	-0.132285	-0.0554515	0.695488	-0.780808	-0.454361	-0.358114	0.324872	-0.612154	-0.230595	0.197913	0.778381	0.00924413	0.0730137
CGGA_P157	0.000284855	0.95788	-0.285445	9.62797	2.9989	-0.72059	-1.09139	2.6553	1.4345	2.50154	-0.0480615	1.64668	0.332313	3.17124	0.590968	0.712253	0.0633621	-0.0943856	2.25439	0.134924	0.960208	-0.521009	0.127679	-0.224109	1.2103	0.344875	-0.456229	1.77893	0.450364	-0.116516	0.276025	-0.695713	-0.558692	-0.55858	0.036613	0.930544	0.491682	-0.11503	2.82702	0.687531	-0.0410168	-0.443305	3.10713	-0.249012	-0.0920417	0.179231	0.534898	0.216351	0.496114
CGGA_P158	-1.12492	-1.00687	-1.1169	-0.783608	-1.00452	-0.889898	-2.09883	1.58466	-1.43512	-1.29937	-1.94565	-1.34836	-1.42638	-0.592153	-1.09999	-1.13084	-1.99607	-0.571748	-1.39976	-0.933895	-1.11643	-1.30447	-1.54922	-1.25866	-1.19786	-1.19038	-1.12684	-0.713929	-0.516929	-1.53201	-0.903293	-0.375234	-1.14403	-1.24645	-1.29478	-0.810758	-1.37571	-0.150776	-0.579392	-0.712513	-0.561967	-0.900236	-1.05614	-0.830039	-0.444723	-0.856253	-1.17971	-1.71978	-1.83593
CGGA_P159	-0.620882	0.799076	0.0906206	2.62832	2.19092	-0.136207	-0.369019	3.62588	1.30839	1.35296	2.09159	1.95368	-0.874464	3.92638	0.445766	1.66608	0.312346	-0.465667	3.3077	-0.187979	1.28742	-0.753618	-0.459668	-0.673563	0.720653	0.129541	-0.755128	4.7442	0.383654	-0.926211	-0.536394	-0.311138	-0.991747	-0.638637	-0.0566902	1.70943	-0.172881	-0.007789	2.05347	0.141172	-0.321348	-0.530431	1.92698	0.622529	-0.00387142	0.0297801	0.524033	-0.83801	2.38509
CGGA_P16	-0.46559	1.22379	-0.0709702	-0.0644657	0.0750837	-0.676898	0.538783	1.37829	-0.0301769	1.6205	-0.809572	-0.953086	1.33176	-0.882402	2.18267	0.260284	0.261048	-0.571748	-0.192004	-0.22233	1.09303	-0.767188	-0.41501	0.787161	1.66945	2.2759	0.482622	-0.452288	-0.516929	0.0343442	-0.877085	0.586204	-0.818006	-0.509225	-0.283052	-0.543421	0.284194	-0.007789	0.726943	-0.610071	-0.402266	-0.40555	0.09944	-0.466897	-0.0164672	-0.674776	-1.18738	-0.557161	0.286484
CGGA_P160	-0.265554	0.149084	0.919141	-0.200304	1.22316	-0.665975	0.445373	0.534979	2.15578	1.53055	0.0622338	1.14907	-0.607086	0.470452	0.664488	0.746004	0.964208	0.977027	1.49993	0.0456107	-0.0538124	-0.0675513	-0.554991	-0.623802	0.202255	0.987387	0.670392	-0.161575	0.617139	-0.160124	-0.117081	0.714396	-0.667839	-0.761443	-0.299279	0.803379	-0.208965	0.0637047	0.090862	0.277762	-0.114676	-0.286961	0.320055	-0.830039	-0.129829	1.74313	-0.589857	-0.69837	1.40298
CGGA_P163	-0.397157	0.470387	-0.347144	-0.168342	0.621731	-0.884436	0.590677	0.481028	0.680037	2.36546	-0.100115	-0.00551672	1.38467	0.273673	1.19751	0.45692	-0.594756	0.467841	1.38487	-0.436291	2.98501	-0.679123	0.22692	-0.183177	2.11466	0.529803	-0.747464	-0.303297	-0.516929	-0.973355	-0.536394	-0.695713	-0.607961	-0.511556	-0.321996	-0.420591	0.0180685	-0.150776	0.162703	0.141172	-0.451158	-0.269535	-0.0339889	-0.394268	0.0213201	0.603566	-0.409002	0.781187	0.875446
CGGA_P164	-1.24073	-0.626474	-0.906835	-0.296189	-0.884687	-0.807975	-2.02133	0.113325	-1.45946	-1.29937	-1.66573	-1.33743	-1.96113	3.4	-0.484261	-1.35536	-1.96354	-0.61418	-1.34416	-0.575659	-1.21038	-1.188	-1.55889	-1.37824	-1.22312	-1.20533	-1.30694	0.772339	-0.18338	-1.79601	-0.890189	-0.695713	-1.07261	-1.23945	-1.2818	-0.608449	-1.35917	-0.103114	-0.94209	1.06315	-0.442404	-0.738567	-0.815294	-0.830039	-0.444723	-0.773521	-1.22573	-1.79352	-1.68696
CGGA_P165	-1.01043	-1.13613	-1.03317	-0.791598	-0.925771	-0.966359	-1.72865	1.63599	-1.49043	-1.23479	-1.58273	-1.35383	-1.12897	-0.727439	0.36857	-1.24383	-1.6595	-0.61418	-1.30632	-0.982969	-0.863733	-1.24321	-1.41342	-0.793952	-1.13425	-0.677961	-1.13067	-0.801142	-0.516929	-1.47897	-0.877085	-0.695713	-1.05398	-1.18388	-1.22663	-0.865671	-1.31406	-0.0911983	-0.765013	-0.439334	-0.582463	-0.757929	-0.944388	-0.830039	-0.444723	-0.906959	-1.18227	-1.63663	-1.61094
CGGA_P17	-0.482699	0.791689	-0.579247	0.327067	0.23942	-0.141669	0.0821141	-0.108239	1.09599	1.35988	0.426245	-0.182063	0.602551	0.758241	0.848288	1.21265	0.354886	-0.391411	0.0342563	-0.0741285	2.2334	-0.363075	0.051682	-0.371787	1.59714	0.153965	0.413645	-0.230619	-0.516929	0.351386	-0.326737	-0.0547543	-0.576844	-0.452096	-0.299279	0.868407	-0.210469	0.0398735	0.764611	0.619236	-0.299357	-0.467507	0.0816174	-0.684782	0.0717031	1.55632	-0.230703	0.0955385	0.603617
CGGA_P172	-0.856452	-0.45659	-1.00967	-0.727674	-0.90637	-0.900821	-1.85181	0.564835	-1.37538	-1.24171	-1.35086	-1.31087	-0.977412	-0.173999	-1.08161	-1.10883	-1.90223	-0.423235	-0.962681	-0.845563	-0.837815	-1.25539	-1.48158	-1.32768	-1.02099	-1.14402	-1.16899	-0.713929	-0.216735	-1.54851	-0.732947	-0.695713	-1.10844	-1.06807	-1.30614	-0.893127	-1.15168	-0.150776	-0.813554	0.0728774	-0.56154	-0.821338	-0.974735	-0.539525	-0.369148	-0.519987	-1.05254	-1.99749	-1.67928
CGGA_P173	-0.499807	1.14992	-0.197305	0.335058	1.47308	0.115023	-0.370403	-0.0825734	1.83054	1.48443	0.811368	0.168686	0.236514	2.13815	-0.405227	1.4489	-0.27946	-0.317155	3.25364	-0.245886	3.49364	-0.159882	-0.571444	-0.712088	1.82889	0.074212	-0.0040477	0.532501	-0.516929	0.53289	-0.536394	0.842588	-0.929511	-0.539537	-0.0380296	2.30625	-0.0495906	-0.0435359	1.35565	1.7461	-0.0736829	-0.527527	0.446259	0.0415019	0.0968946	6.18664	1.21103	-0.943132	0.182052
CGGA_P174	-0.441902	0.481466	-0.361834	0.838457	0.3136	0.633868	-0.679001	1.21539	1.17343	2.44849	-0.647587	-0.374233	0.834183	0.630334	0.765578	0.0563108	0.585102	-0.348979	0.293722	-0.639455	1.98719	-0.69078	-0.137659	1.1387	2.03538	1.17331	-0.122841	-0.379609	-0.38351	0.174597	-0.326737	-0.11885	-0.488677	-0.501452	-0.149182	0.297606	-0.236029	-0.0435359	1.84843	0.0728774	-0.309178	-0.135941	0.44674	-0.32164	-0.255786	0.0324489	0.687634	-0.34064	0.393219
CGGA_P175	-1.1802	-0.992094	-0.730554	-0.727674	-1.1951	-1.16297	-1.70651	1.02106	-1.21829	-1.14946	-1.18742	-1.28196	-1.44783	0.103951	-1.02279	-1.63711	-1.56191	-0.508099	-1.43837	-0.725824	-1.05811	-1.26616	-1.51632	-1.2715	-1.0419	-0.938156	-0.900746	-0.550403	-0.516929	-1.51197	-0.811568	-0.695713	-1.14073	-1.16989	-1.13576	-0.909023	-1.23137	-0.150776	-0.428721	-0.780808	-0.455642	-0.85038	-1.08312	-0.830039	-0.306169	-0.576032	-0.660793	-1.49385	-0.797759
CGGA_P176	0.591183	0.824928	-0.801067	1.58157	0.614883	-0.513052	-0.358641	1.65694	1.14909	1.34604	-0.479778	-0.193781	1.81505	0.873848	0.921808	0.272023	0.70021	0.36176	0.937755	-0.442179	2.71935	-0.69931	-0.405086	1.65236	1.89162	0.936046	0.586087	-0.172477	-0.45022	1.18465	-0.366048	0.0734374	-0.217575	-0.490959	-0.317939	-0.261634	0.00453664	0.0756203	1.26167	-0.780808	-0.429167	-0.212903	0.910129	-0.249012	-0.280978	-0.130346	-0.302278	-0.467728	-0.035257
CGGA_P177	-0.0615686	2.27264	-0.496982	1.9731	1.38065	-0.431129	-0.127538	1.22534	2.48544	0.448862	-0.38186	0.272583	1.4819	0.281052	1.10928	0.208924	1.71491	5.85673	1.26904	-0.615899	1.39433	-0.675685	-0.760262	-0.23053	1.12927	3.7314	0.999947	-0.332369	-0.516929	0.15574	-0.52329	0.522109	-0.698957	-0.629699	0.638622	-0.00730248	-0.888563	-0.0792827	0.437639	-0.473481	-0.126418	-0.198382	-0.276762	-0.684782	0.197661	2.5838	-0.217921	-0.943132	0.303377
CGGA_P178	-0.734061	-1.02164	-1.1595	-0.687722	-1.21678	-0.955436	-2.19293	0.44541	-1.45503	-1.26478	-2.05959	-1.31008	-1.56793	-0.592153	-2.08332	-1.07361	-2.17624	-0.359587	-1.2345	-1.00456	-0.941485	-1.32887	-1.5568	-1.39349	-1.2571	-1.37331	-1.08852	-0.644884	0.617139	-1.79366	-0.837775	-0.247042	-1.05233	-1.28492	-1.3248	-0.9596	-1.32459	-0.150776	-0.769672	-0.439334	-0.564742	-0.964129	-0.8625	-0.830039	-0.444723	-0.882941	-1.28899	-1.85942	-1.78141
CGGA_P179	1.29526	0.160164	-0.937684	0.870419	0.851117	-0.207207	-0.315741	0.618786	-0.842167	0.439636	-0.232615	-0.210186	1.30174	2.4407	-0.250835	0.292567	-0.3758	0.563313	1.8899	-0.251774	2.59949	-0.753385	-0.7506	0.0559964	2.24535	0.203313	-0.126673	1.00854	0.0167497	-0.235554	0.538096	-0.695713	0.504497	-0.320741	-0.520772	-0.316546	-0.556282	-0.103114	1.76727	-0.541776	-0.38732	-0.520267	0.533445	0.332016	-0.104637	0.451446	1.16757	0.230472	0.43238
CGGA_P18	-0.432689	1.6448	-0.388276	0.0314199	1.83257	-0.119823	-0.328888	-0.394754	0.0959359	0.767142	0.635551	-0.221903	-0.120943	1.45189	-0.212237	0.804701	0.0921391	0.245072	2.02041	-0.655158	2.37919	-0.76375	0.0284389	-0.421548	2.42658	0.201817	-0.368092	-0.259691	-0.516929	0.207598	-0.641222	0.265725	-0.960157	-0.511168	-0.294411	1.12852	0.0631745	-0.0197046	0.192216	1.23389	-0.235733	-0.331008	-0.0975723	-0.684782	0.222852	0.750349	-0.25307	-0.677973	0.59517
CGGA_P180	-0.872244	-1.05488	-0.708519	-0.727674	-1.1038	-0.693283	-1.66776	0.462696	-1.39751	-1.21404	-1.19251	-1.27103	-1.50931	0.598358	-0.392361	-1.48596	-1.21284	-0.61418	-1.4152	-0.528549	-1.24925	-1.15248	-1.52572	-1.35336	-1.14994	-0.95311	-1.13833	-0.1107	-0.25009	-1.60862	-0.850878	-0.695713	-1.08392	-1.17883	-0.850173	-0.161924	-1.14116	-0.150776	-0.549102	-0.473481	-0.467598	-0.805364	-0.934273	-0.830039	-0.369148	-0.581369	-0.969462	-1.6178	-1.55028
CGGA_P181	-0.383996	0.607033	-0.445567	-0.000541922	1.44455	-0.534898	-0.426449	0.177752	0.954388	1.31375	0.201286	1.79276	-0.296812	1.80609	0.317106	0.211859	-0.360786	1.69837	1.81191	-0.299866	1.48828	-0.624505	-0.826075	-0.303566	1.89337	0.51435	-0.912242	-0.466823	-0.25009	-0.921496	-0.719843	-0.695713	-0.556099	-0.622704	-0.526452	-0.51741	-0.532225	-0.0911983	-0.305232	-0.780808	-0.376432	-0.465086	0.0435636	-0.0311265	0.802257	1.88458	0.394942	0.603891	1.2878
CGGA_P182	-0.181327	0.0789147	0.127346	0.183239	1.03257	-0.726052	-0.381474	2.1556	1.16679	1.52825	-0.592622	0.152281	-0.345427	0.335166	-0.763637	1.60298	-0.473392	0.382977	0.913044	-0.16835	0.53257	-0.458533	-0.833909	-0.592501	0.21271	1.23662	0.467294	-0.0380223	-0.216735	0.330172	-0.0515632	-0.695713	0.041739	-0.962364	-0.396638	1.30193	-0.574324	-0.0792827	-0.134756	-0.746661	-0.275658	-0.549793	0.792596	-0.539525	0.43698	0.774368	-0.948373	-0.437918	1.54734
CGGA_P183	-0.256341	0.695668	-0.316294	0.446924	-0.0481686	-0.365591	0.371338	1.98798	0.766325	1.12924	0.230043	-0.749199	1.78359	-0.331422	1.30411	0.87954	0.0683668	-0.455059	0.218045	-0.839674	1.50771	-0.671472	-0.947253	0.853776	2.26975	1.1115	-0.728304	-0.223351	-0.216735	-0.888496	-0.510187	-0.182946	-0.644973	-0.647964	-0.337411	-0.750066	0.257131	0.0279579	0.933145	-0.302744	-0.463755	-0.15143	0.122561	-0.0311265	-0.444723	-0.477287	0.0140594	0.0861246	0.0799246
CGGA_P185	1.52162	2.2394	-0.635069	0.614724	1.29391	-0.889898	0.220499	0.504599	0.741988	0.4627	-0.675616	-0.171908	1.07582	0.0350787	0.153525	-0.0713557	-0.722375	1.64533	1.73855	-0.204664	1.20966	-0.804978	-0.611924	0.112981	2.26626	1.47139	-0.276123	-0.270592	-0.45022	-0.117695	-0.0384597	-0.695713	0.0657845	-0.406238	-0.231127	-0.534751	0.163911	-0.11503	0.0854254	0.653383	-0.457563	-0.336332	0.736719	-0.830039	0.0213201	0.451446	1.4085	0.175557	0.525294
CGGA_P19	-0.0747289	0.78061	-0.798129	-0.0325038	1.81431	-0.0433612	-0.0846392	-0.0642407	1.44114	1.00701	-0.0429654	0.0374481	0.849911	1.20591	-0.135041	0.129682	-0.293223	0.457233	2.0791	-0.55603	2.79711	-0.526411	-0.499364	0.750242	1.94041	0.456031	0.248867	0.00195067	-0.0499602	0.887647	-0.274323	0.00934153	-0.736676	-0.71442	-0.27575	0.195007	-0.228511	-0.0911983	1.38089	0.994858	-0.358497	-0.43314	0.0474172	0.11413	-0.369148	1.70844	0.757292	0.021796	0.373254
CGGA_P199	0.935983	-0.290399	-0.341268	-0.727674	-0.126913	-0.141669	0.967083	0.140563	-0.585516	-0.0839116	1.48078	-0.0586369	-0.471252	-0.934057	-0.203047	1.81723	1.71491	-0.56114	-0.227527	-0.0839432	-1.04515	0.579846	-0.621326	-0.582067	-1.01489	0.738158	-0.0998488	-0.419582	5.45361	-0.12123	-0.379151	-0.311138	0.383327	-0.205707	-0.514282	-0.0362038	0.399966	0.206692	-0.851221	-0.0637123	-0.256869	-0.601101	0.827759	-0.176383	-0.444723	-0.872265	-0.911307	-0.463021	0.313359
CGGA_P20	-0.351096	0.278344	-0.671794	-0.248246	1.18093	-0.163515	-0.471424	-0.429849	0.496399	0.308173	0.588594	-0.328925	0.734095	-0.0706898	0.445766	2.6566	-0.0717647	0.0223029	1.00571	-0.258645	1.96451	-0.514262	-0.359122	0.346536	1.39936	0.730183	0.222043	0.0346558	-0.3168	-0.109444	-0.549497	-0.695713	-0.435871	-0.338617	-0.442884	-0.0520995	0.563852	-0.103114	0.995277	0.17532	-0.269039	-0.442821	0.0965498	0.259387	0.0213201	0.766362	-0.368741	-0.554023	0.189731
CGGA_P205	-1.17493	-1.11027	-0.845137	-0.727674	-1.36971	-0.966359	-2.17079	0.366318	-1.35768	-1.13793	-1.97259	-1.27649	-1.84818	-0.331422	-1.39958	-1.38471	-2.17999	-0.582356	-1.34107	-0.844582	-1.21038	-1.27413	-1.53982	-1.41035	-1.25797	-1.03386	-1.05786	-0.423216	-0.350155	-1.82312	-0.837775	-0.695713	-1.13319	-1.28764	-1.25665	-0.877231	-1.41931	-0.150776	-0.820543	-0.439334	-0.527806	-0.966549	-0.949687	-0.830039	-0.444723	-0.802877	-1.27749	-1.88453	-1.624
CGGA_P21	-0.361624	-0.131594	-0.0915363	-0.559875	0.0203049	-0.278207	1.08333	-0.454991	-0.744816	-0.614379	1.2551	-0.315645	0.123558	-0.560177	-0.0964432	1.53695	0.190982	-0.444451	-0.809009	-0.0859062	-0.831336	0.593313	1.63013	-0.139837	-0.77791	-0.665998	-1.07319	-0.357806	-0.18338	-1.43065	-0.575704	-0.695713	-0.0857966	0.405603	0.469053	-0.122908	0.714205	-0.150776	-0.130873	-0.200302	-0.110619	0.922164	-0.750266	0.11413	0.399193	-0.632076	0.527868	1.07302	-0.591968
CGGA_P22	0.106883	0.485159	0.453465	2.12492	-0.199952	0.191484	1.4535	-0.415182	1.06059	0.188241	2.50839	1.84275	0.686911	0.883687	1.18464	0.402625	2.76965	0.595138	0.160128	1.3598	-0.708228	1.01224	0.642947	-0.271463	-0.824086	-0.604688	-0.659327	1.82981	-0.38351	-0.815423	-0.798464	-0.695713	-0.531582	0.212067	-0.102125	2.66029	0.383428	-0.0792827	-0.393771	-0.541776	0.501284	0.159322	0.495391	-0.32164	-0.104637	-0.223753	3.7903	-0.120982	-0.338569
CGGA_P23	-1.27495	-0.87022	-1.00967	-0.719684	-0.763717	-0.97182	-2.03448	-0.0370034	-1.49043	-1.18175	-1.69485	-1.2304	-1.67374	0.873848	-1.34261	-1.3671	-1.8184	-0.402019	-1.19435	-0.790601	-1.21362	-1.23939	-1.50718	-1.37583	-1.10115	-1.01442	-1.31844	-0.357806	0.116814	-1.88912	-0.877085	-0.695713	-1.16148	-1.26161	-1.14955	-0.683593	-1.26144	-0.150776	-0.724626	-0.268597	-0.475711	-0.924922	-1.04747	-0.830039	-0.444723	-0.474618	-1.13945	-1.92689	-1.68389
CGGA_P25	-1.20257	-1.03272	-0.667387	-0.711694	-1.30009	-1.03736	-1.73695	0.606739	-1.33777	-1.20251	-1.87394	-1.29993	-1.8539	-0.447029	-1.55949	-1.37003	-1.85719	-0.592964	-1.33412	-0.883841	-1.16826	-1.23993	-1.53199	-1.31403	-1.21615	-1.17492	-1.26479	-0.357806	-0.150025	-1.78776	-0.837775	-0.695713	-1.09689	-1.21575	-1.31912	-0.677812	-1.2885	-0.103114	-0.948692	-0.780808	-0.485746	-0.706137	-1.02628	-0.684782	-0.444723	-0.733489	-1.29539	-1.74645	-1.36522
CGGA_P265	-1.14466	-1.21368	-0.712926	-0.65576	-1.37998	-1.16297	-1.88848	0.141086	-1.23821	-1.31552	-1.94019	-1.30384	-1.84675	0.67461	-0.984196	-1.4302	-1.84218	-0.61418	-1.44841	-0.874026	-1.2201	-1.2824	-1.50875	-1.3662	-1.23358	-1.13056	-1.123	-0.42685	-0.25009	-1.73001	-0.811568	-0.11885	-1.16478	-1.21303	-1.25341	-0.74284	-1.27347	-0.138861	-0.135921	-0.575924	-0.471441	-0.829082	-1.02676	-0.830039	-0.444723	-0.888278	-0.982882	-1.69782	-1.66393
CGGA_P266	-1.09465	-0.896072	-1.07577	-0.751646	-1.00566	-1.16297	-2.10644	0.137944	-1.52141	-1.27862	-2.12402	-1.3468	-1.67231	-0.567556	-1.70102	-1.47862	-1.95103	-0.380803	-1.40362	-0.971191	-1.12291	-1.28372	-1.55158	-1.38065	-1.27453	-1.06576	-1.32993	-0.648518	-0.3168	-1.76773	-0.877085	-0.695713	-1.14144	-1.30163	-1.3102	-0.930699	-1.42382	-0.150776	-0.911412	0.107025	-0.480622	-0.893459	-1.03928	-0.830039	-0.444723	-0.842909	-1.34715	-2.08536	-1.71537
CGGA_P269	-0.172115	-0.172218	-0.245782	-0.639779	-0.910935	-0.704206	-0.477651	-0.420944	-1.17847	-0.95111	-0.827409	-0.635147	-0.612805	-1.07672	2.30398	-0.496911	0.172214	-0.571748	-1.15728	0.000463117	-1.05487	0.96876	1.69411	-0.123785	-0.78488	-0.713352	1.28735	-0.470457	-0.516929	1.85056	-0.654326	-0.695713	0.223966	1.56565	0.323013	-0.61423	4.16933	-0.11503	-0.648903	-0.541776	-0.0414438	1.59159	-0.408746	-0.466897	-0.381744	-0.874934	-0.455014	-0.417521	-0.974371
CGGA_P27	0.342453	0.311582	-0.762873	0.231182	1.82915	-0.79159	-0.22164	0.0766598	0.615875	1.08773	-0.120864	-0.476567	1.34892	-0.547878	-0.250835	0.475996	0.238527	-0.370195	1.3478	-0.771953	1.74421	-0.44641	-0.0867324	0.736597	1.3497	1.13094	-0.19565	-0.503162	-0.25009	-0.127123	-0.235013	0.137533	0.175168	-0.46531	-0.184069	0.567833	-0.162356	0.087536	1.09158	-0.644218	-0.341631	-0.422975	0.317165	-0.249012	0.336214	0.491478	-0.0409002	-0.723474	0.0699422
CGGA_P270	-0.28661	0.47408	-0.419125	-0.296189	2.33243	-0.371053	-0.181508	-0.173714	0.478699	0.656436	-0.342182	0.256178	0.137856	0.39666	0.40533	1.30069	0.0183199	0.414801	2.38567	-0.772935	2.05846	-0.544789	-0.542978	-0.0346969	2.40828	0.854299	-0.130505	-0.107066	-0.283445	0.199348	-0.654326	-0.43933	-0.711451	-0.696154	-0.179201	-0.585328	0.372903	0.0160422	-0.554927	0.482646	-0.354441	-0.224036	-0.36154	0.186759	0.336214	1.84988	-0.262656	0.152022	0.3602
CGGA_P271	-1.19599	-1.01425	-1.10956	-0.767627	-1.10494	-0.977282	-2.03102	0.26994	-1.34219	-1.15868	-1.99807	-1.35305	-1.59081	-0.373237	-0.846346	-0.761049	-1.94727	-0.61418	-1.30246	-0.851452	-0.760063	-1.25841	-1.44842	-1.35256	-1.07588	-1.23374	-1.3376	-0.317833	0.0501046	-1.71587	-0.837775	-0.695713	-1.13578	-1.17378	-1.22582	-0.673477	-1.16972	-0.103114	-0.441535	-0.507629	-0.463755	-0.859093	-0.993521	-0.830039	-0.444723	-0.0476143	-1.10303	-1.9818	-1.43126
CGGA_P279	-0.666943	-0.619087	-0.314825	-0.695713	-0.893816	-0.829821	0.315292	0.485219	-0.583303	-0.556719	0.352714	-0.960898	0.808446	-0.599533	0.291374	-0.843225	-0.148086	-0.476275	-0.834492	-0.259626	-0.312987	-0.378791	1.62908	0.600156	-0.482553	-0.4392	-0.0538642	0.125503	-0.516929	0.288921	-0.195702	0.97078	-0.524038	-0.0794033	-0.265203	-0.241403	-0.488623	-0.150776	-0.244653	-0.439334	-0.323696	-0.209031	-0.496896	-0.684782	-0.444723	-0.648088	-0.993107	-0.430073	-0.509037
CGGA_P28	-0.799862	0.917256	-0.375055	0.622715	0.586353	-0.731513	0.589985	0.650738	3.19344	2.04949	-0.0269489	0.188997	0.133566	-0.368318	-0.690117	0.134085	-0.0117083	2.5258	1.25282	0.0485551	0.221561	-0.171462	-0.648486	-0.211268	1.51872	1.71763	-0.502213	-0.125236	-0.516929	-0.444165	-0.287427	-0.695713	-0.233134	-0.729187	0.256484	-0.273194	-0.00749164	-0.0911983	0.600348	-0.473481	-0.460979	-0.611266	0.169285	-0.684782	0.0968946	-0.568025	-0.338705	-1.10474	0.886196
CGGA_P280	2.55997	-0.722495	-0.737899	0.311086	-0.537754	0.0276386	0.507647	-0.597462	-0.388603	-0.545187	-0.0782744	0.447567	-0.206733	-0.16416	-1.40694	-0.527727	-0.195631	-0.115602	-0.207449	0.114314	-0.105647	-0.518734	0.120628	0.0624171	-0.416338	-0.774164	0.118578	-0.0997987	-0.516929	0.727358	2.92294	2.38089	3.08609	0.653158	-0.286297	-0.443712	-0.900592	-0.103114	-0.0601975	-0.405186	-0.343979	-0.603037	0.139902	0.186759	-0.104637	-0.237097	0.0549596	0.0641587	0.0645671
CGGA_P283	0.196374	0.101074	1.80054	2.09296	1.21289	-0.327361	0.0246846	0.0368515	3.44124	0.801738	0.490675	3.34105	1.60915	0.718885	0.291374	-0.435279	0.271057	-0.264114	0.865166	-0.233127	-0.445814	-0.623471	-0.342146	-0.00740866	-0.385844	0.425625	2.59408	0.510697	0.583784	0.864075	-0.667429	1.03488	-0.394852	0.253261	-0.431526	1.39875	-0.190923	0.15903	0.761892	-0.473481	-0.151398	-0.0972181	0.928915	-0.32164	-0.00387142	-0.525325	0.465879	0.508183	0.0876034
CGGA_P286	-0.316879	0.00135895	0.303627	-0.440018	-0.624487	-0.513052	1.83475	-0.424087	-0.39524	-0.30763	-0.0706302	-0.894498	1.04008	-0.867644	1.30227	-0.747842	0.1034	-0.455059	-0.607459	-0.256682	-0.047333	-0.123642	0.842212	1.25427	0.0166771	0.130039	-0.0423681	-0.681224	-0.3168	0.146311	-0.615015	-0.375234	-0.292305	-0.181223	0.48528	-0.450937	0.596929	-0.0911983	0.245805	-0.200302	-0.426605	0.0659024	-0.303737	-0.394268	-0.318765	-0.597382	-0.291414	0.315197	-0.572003
CGGA_P29	-0.656415	-0.397499	-0.820164	-0.663751	-0.666713	-0.857128	-1.60964	1.81199	-1.37759	-1.23249	-1.83062	-1.26009	-0.662849	0.972237	-0.204885	-1.53439	-1.68703	-0.529316	-1.12021	-0.631603	-1.06783	-1.19358	-1.53016	-1.25063	-1.03406	-0.685438	-1.01571	-0.452288	0.817268	-1.75594	-0.850878	-0.695713	-1.07355	-1.09605	-1.12846	-0.923473	-1.04643	-0.0554515	-0.73783	-0.405186	-0.573069	-0.755993	-0.846604	-0.830039	-0.39434	-0.693458	-0.922171	-1.69468	-1.6478
CGGA_P295	0.79122	0.437149	1.28345	0.0793628	0.0534004	0.399022	-0.240322	-0.391088	0.491974	-0.0447032	1.52956	2.07398	0.452418	1.23543	0.954892	0.831115	-0.209394	6.27044	0.129239	0.802323	-0.267631	1.85929	0.729652	-0.461678	-0.439862	-0.670983	-0.0998488	0.65242	0.0167497	0.0555589	1.40293	0.0734374	0.119298	0.150275	0.00740502	3.29756	0.729241	0.00412662	-0.775886	-0.200302	0.631094	0.0494451	-0.0296536	-0.103755	-0.280978	0.374052	1.28452	0.412474	0.590563
CGGA_P298	0.352981	0.496239	-0.0592182	-0.623798	-0.632476	-0.436591	1.36701	-0.341851	0.137974	-0.508285	0.389116	-0.970272	1.36322	-0.72006	0.666326	0.132617	0.865365	-0.56114	-0.668465	-0.921136	-0.0538124	-0.335805	1.26451	0.174781	-0.0303708	-0.204925	-1.01571	-0.590376	-0.45022	-1.69348	-0.510187	-0.375234	-0.00823798	0.128901	0.656471	-0.643131	1.01642	-0.150776	-0.638029	0.17532	-0.182784	0.168518	-0.191984	0.11413	-0.268382	-0.554681	-0.196832	0.315197	-0.266388
CGGA_P3	-1.24336	-1.22107	-0.967065	-0.807579	-1.37884	-1.16297	-2.00126	-0.274806	-1.49707	-1.31782	-2.07706	-1.36555	-1.70234	-0.739738	-1.50251	-1.40965	-2.23004	-0.455059	-1.42679	-1.09976	-1.05811	-1.32189	-1.52102	-1.37664	-1.16998	-1.10065	-1.27245	-0.833848	-0.516929	-1.77244	-0.916396	-0.695713	-1.15606	-1.28415	-1.35644	-0.96249	-1.51103	-0.150776	-0.970438	0.141172	-0.590363	-0.90072	-1.09805	-0.830039	-0.444723	-0.880272	-1.38997	-1.93003	-1.71153
CGGA_P30	0.451684	0.186016	-0.107695	-0.783608	-0.120066	-1.14113	0.765042	-0.530417	1.65133	-0.199231	0.251155	2.77079	-0.702884	1.30184	0.675516	0.908889	1.34707	0.552705	1.58951	-0.299866	-0.69203	-0.234221	-1.01098	-0.747402	-0.942577	1.4041	-0.643999	1.60814	-0.0499602	-0.208446	-0.0122526	-0.375234	-0.81612	-0.490182	-0.674114	0.137204	0.869069	0.135198	-0.943255	0.209467	0.518577	-0.253562	0.313312	0.840414	1.04158	-0.880272	0.832063	-0.400262	0.406273
CGGA_P306	0.559598	-0.471362	-0.0724392	0.20721	-0.602804	0.229715	0.50903	-0.00871855	0.5495	0.0429393	0.1354	-0.814037	2.08814	-0.894701	0.798662	-0.455823	0.703963	-0.550532	-0.550315	-0.197794	0.195643	-0.555723	0.351754	5.7464	0.346884	1.40609	1.46362	-0.325101	-0.45022	2.50586	-0.379151	-0.695713	0.333821	0.131621	1.05321	-0.250073	-0.51719	0.0279579	0.271046	-0.336892	-0.50304	0.242576	0.350884	-0.32164	0.235448	-0.690789	0.354681	0.0955385	-0.0160601
CGGA_P308	1.74534	-0.63386	-0.72174	0.518838	-0.658724	0.186023	-0.0735684	-0.429325	-0.711629	-0.838098	-0.244991	0.514748	-0.103785	-0.294526	-0.987872	-0.722895	-0.160598	0.0223029	-0.16961	0.104499	-0.108887	-0.54939	0.623621	0.356167	-0.567065	-0.783136	2.74353	-0.132504	-0.416865	0.531711	2.43811	-0.11885	2.73884	0.850969	-0.288731	-0.413366	-0.720167	-0.0316202	0.419387	-0.541776	-0.201785	-0.189669	-0.18524	-0.539525	-0.0668502	-0.394555	0.421144	-0.211983	-0.0844012
CGGA_P31	1.53873	-0.648632	-0.652697	-0.104418	-0.706655	-0.294591	-0.0984777	-0.448181	0.213199	-0.512898	-0.436825	0.720979	-0.843008	-0.0559314	-1.09815	-0.614305	-0.580993	0.605746	-0.481587	0.153572	-0.342144	0.131145	-0.676169	-0.325237	-0.761356	-0.875351	3.18421	-0.0307545	-0.283445	0.538783	0.839477	-0.375234	0.51817	-0.163347	-0.42179	0.232578	-0.432992	-0.0435359	-0.0244714	-0.712513	-0.0371737	-0.178052	-0.353833	0.477272	-0.180212	0.0831556	-0.240928	-0.502246	-0.213405
CGGA_P310	-0.7209	-0.888686	0.385891	-0.615808	-1.05016	0.224254	-1.95283	-0.824265	-1.32671	-1.274	-1.23365	-1.24603	-1.4707	-0.830748	0.23991	-1.07068	-0.782432	-0.592964	-1.47698	0.501012	-1.08079	0.324154	0.253297	-0.716101	-1.16736	-1.36783	-1.29545	1.41191	-0.18338	-1.36465	-0.536394	-0.247042	-0.093576	5.52382	3.66002	-0.765961	2.60265	-0.150776	-0.669484	-0.780808	0.245292	2.28618	-1.00315	-0.830039	0.789661	-0.728152	1.62514	-0.469297	-1.58253
CGGA_P311	-0.752485	0.385445	0.0715235	-0.663751	-0.33804	0.349869	1.29367	-0.438229	-0.881992	-0.646668	0.0480374	-0.539843	-0.727191	-0.887322	-0.682765	0.0988664	-0.116807	-0.539924	-0.215943	-0.605103	-0.598079	0.81137	1.241	-0.417535	-0.621955	-0.643568	-0.184154	-0.535867	-0.516929	0.878218	-0.654326	0.393917	-0.00258022	0.00104251	0.342485	-0.578103	-0.475091	0.0517891	-0.880346	0.482646	-0.0038671	0.226119	-0.821556	0.985671	0.298427	0.24862	-0.807139	0.100245	-0.423803
CGGA_P314	-0.531392	-0.51568	-0.0606872	-0.671741	-1.00794	0.0658693	0.6059	0.24375	-0.740391	-0.856549	0.118655	-1.00933	0.0963908	-0.936516	0.943864	-0.827083	-0.180617	-0.433843	-0.961909	-0.899544	-0.604558	0.00994199	3.41411	-0.14385	-0.747416	-0.856908	-0.360428	-0.750268	-0.516929	-0.0964798	-0.641222	-0.695713	0.126605	0.912373	1.17816	-0.838214	-0.739713	-0.150776	-0.891607	-0.780808	-0.479981	1.27358	-0.671268	-0.830039	0.273235	-0.752171	-1.18099	0.994569	-1.17172
CGGA_P315	0.828069	-0.552611	-0.319232	-0.320161	-0.397383	2.06479	1.07433	-0.639366	-0.782429	-1.02261	0.238779	-0.468756	0.282269	-0.845506	0.234396	0.0210925	0.0958927	-0.327763	-0.818275	-0.256682	-0.520326	0.486508	0.805649	0.29517	-0.765712	-0.950119	-0.38342	-0.288762	-0.0499602	-0.0976584	0.236714	0.6503	0.890876	0.76314	0.378995	-0.608449	0.0947488	-0.0673671	-0.331639	0.516794	0.0181238	-0.082213	-0.626953	-0.176383	-0.306169	-0.712139	0.305473	0.133194	-0.858422
CGGA_P316	-0.189224	-0.962549	0.171416	-0.503941	-1.15173	1.14725	-1.89748	-0.827932	-1.27582	-1.08719	-0.869634	-0.980428	-1.37347	-0.107586	-0.498965	-1.03399	-0.553467	-0.455059	-1.35497	1.9104	-1.05163	0.497261	-0.423106	-0.724929	-1.11857	-1.30552	-1.29928	2.20046	-0.516929	-0.993391	-0.0122526	-0.695713	1.3534	7.17587	1.34042	-0.556427	0.327797	0.123283	-0.518813	0.141172	0.617216	4.09261	-0.942943	0.0415019	0.575533	-0.658764	1.83987	1.44016	-1.42665
CGGA_P319	-0.85382	2.21355	0.493129	-0.240256	2.39862	-0.813436	0.391404	2.35516	-0.00362685	1.09465	-0.858714	0.684264	-0.0380133	-0.506063	-0.381333	-0.781593	2.03772	-0.17925	0.967871	-0.972173	-0.543004	-0.654877	-0.248912	0.534343	1.43944	2.5022	-0.72064	-0.466823	-0.516929	-0.908532	-0.667429	-0.182946	0.285494	-0.413234	-0.274127	-0.342557	-0.239036	0.0398735	0.71141	-0.541776	-0.476779	-0.413294	0.410613	-0.539525	0.61332	-0.151696	-0.551513	-0.885079	0.547562
CGGA_P326	0.341137	-0.297785	-0.793722	-0.455999	-0.0538747	0.830483	0.0343715	-0.60951	-0.417365	-0.815034	0.610798	-0.102383	-0.14811	-0.766795	-0.0192473	1.40195	-0.206892	-0.412627	-0.330232	0.668844	-0.160722	0.285511	0.263221	2.1917	0.0645963	-0.472596	0.861994	-0.583108	-0.0499602	1.5123	0.354646	-0.43933	0.461357	0.117242	1.4386	-0.261634	0.72473	-0.0316202	-0.405809	0.243614	0.378732	0.457972	-0.766643	-0.684782	-0.104637	0.395402	-0.720227	0.00296817	-0.65647
CGGA_P328	0.0331856	0.149084	-0.235499	-0.288199	0.282787	-0.414745	0.429459	-0.179475	-0.302315	0.538811	-0.448109	-0.503909	-0.103785	-0.926677	-0.774665	0.407027	-0.0267224	-0.455059	0.897599	1.06536	-0.00521715	-0.445376	-0.457318	-0.336473	0.201384	1.16185	0.528606	-0.234253	-0.45022	2.06271	-0.549497	-0.695713	-0.571422	-0.478912	-0.0607469	-0.27753	-0.38939	0.0398735	0.089697	-0.712513	-0.329461	-0.082697	-0.414526	0.695158	-0.369148	0.507491	-0.78605	-0.244932	0.830909
CGGA_P335	1.09522	-0.290399	-0.592468	-0.416046	-0.818496	-0.86259	1.49225	-0.520465	-0.28904	-0.898063	-0.213322	0.188997	0.145005	-0.978332	-1.12572	-0.879911	0.896644	-0.486883	-0.898586	-0.360718	-0.623996	-0.0631313	3.23234	1.47017	-0.491266	-0.82052	0.0534329	-0.550403	-0.150025	0.736787	0.682234	-0.695713	3.25299	1.67836	0.465808	-0.73995	0.100763	-0.126945	-0.631428	-0.780808	-0.237868	-0.358114	-0.466549	-0.612154	-0.331361	-0.546675	-0.00255626	0.249299	-0.81926
CGGA_P337	-0.406369	-0.611701	0.526916	-0.256237	-0.511506	-0.802513	-0.397388	0.473171	-0.158502	2.37008	-0.692725	-0.211748	-0.186716	-0.540499	-1.50619	-1.13084	-0.168105	-0.444451	-0.265365	-0.670862	0.270156	-1.009	-0.684526	-0.769874	0.955021	0.795481	-0.391084	-0.0234867	-0.416865	-0.927389	-0.195702	-0.43933	-0.30975	-0.649908	-0.236806	-0.51741	-0.9893	-0.138861	0.146005	-0.780808	-0.483397	-0.674674	0.357146	0.0415019	0.235448	-0.0476143	-1.13754	-0.712491	2.71835
CGGA_P338	0.364826	-0.674484	-0.207588	0.750562	0.417451	-0.758821	-0.647172	-0.0301941	-0.42179	1.14078	-0.389504	1.43341	-0.248198	-0.287146	-1.34077	-0.894585	-0.537202	-0.253506	0.104528	0.0829065	0.415941	-0.897748	-0.685571	0.379442	0.762473	0.637968	-0.276123	0.212717	0.0834596	0.0732379	1.15396	-0.375234	0.515341	-0.328513	-0.0753509	-0.0607699	-0.881046	-0.0673671	2.54315	-0.780808	-0.277152	-0.566734	0.810418	-0.539525	-0.293574	0.446109	-0.390469	-0.202569	3.54536
CGGA_P346	-0.0628847	0.366979	0.838345	-0.543894	-0.244459	0.333484	1.01552	-0.487466	-0.300103	-0.519817	1.36794	0.0679141	-0.817271	-0.62905	-0.203047	1.75119	1.45842	-0.476275	-0.0329269	1.13406	-0.0862092	0.983235	0.594371	-0.169533	0.0445573	-0.329539	-0.19565	-0.49226	0.483719	0.377315	-0.392255	0.842588	-0.116679	0.310778	-0.285486	-0.128688	0.321783	-0.0911983	-0.46367	0.585089	0.0853776	-0.0110595	-0.245934	-0.32164	-0.369148	-0.0769708	-0.729173	-0.0660673	0.686548
CGGA_P356	-0.169483	-0.430738	-0.438222	-0.703703	-0.583403	-0.846205	0.612819	0.297701	-1.34883	-0.808115	0.465922	-0.61718	-0.561331	-1.0595	0.122279	-0.78893	0.019571	-0.582356	-0.778892	-0.76999	-0.730906	-0.194131	1.6915	-0.525083	-0.899886	-0.885818	0.298684	-0.652152	-0.516929	0.66725	-0.169495	-0.695713	-0.102063	0.694741	-0.000708306	-0.74573	0.0797134	0.0637047	-0.852386	-0.507629	-0.0523325	1.68501	-0.852385	-0.830039	-0.104637	-0.762846	-0.674853	-0.0597914	-1.04962
CGGA_P358	1.39001	-0.32733	-0.113571	0.0873532	-0.713503	-0.414745	1.90602	-0.326661	0.0649608	0.066003	0.623175	0.457722	-0.242479	-0.798771	-0.530211	-0.492509	0.712722	-0.200466	-0.389693	-0.243923	-0.500888	-0.300652	0.450734	0.192438	-0.37626	-0.538891	0.881154	-0.375975	-0.38351	1.02672	1.06224	-0.0547543	2.16552	0.644609	-0.363374	0.145874	-0.793841	-0.0197046	0.286191	1.30218	-0.0781665	-0.228876	-0.356723	0.332016	0.411788	-0.234428	-0.463322	-0.210414	0.552169
CGGA_P364	0.167421	0.547943	0.767833	-0.583846	-0.372277	-0.928128	0.683395	-0.0851924	-0.521353	-0.492141	0.892543	0.640518	-0.840148	-0.914379	-0.715849	0.0797898	0.140935	-0.412627	-0.375021	0.594252	-0.79246	0.171106	0.150661	-0.056367	-0.696011	-0.0778177	0.532438	-0.103433	0.917333	0.75093	0.800166	-0.311138	0.00944254	-0.155185	-0.0810302	-0.377239	-0.174384	0.0994516	-0.415129	-0.575924	-0.137094	0.494275	0.055606	-0.612154	-0.255786	-0.0743021	-0.672936	-0.767405	-0.00147038
CGGA_P385	4.69589	-0.585849	-0.360365	1.32588	-0.265001	0.273407	0.40109	-0.10562	0.348162	-0.305324	-0.101935	0.894401	1.18449	-0.0387133	-1.21762	-0.645122	0.333616	0.128383	0.614194	-0.383291	0.386784	0.143811	-0.435119	-0.0443281	-0.0591223	-0.238321	-0.030872	0.681491	-0.38351	0.367887	2.97535	3.59871	2.17448	0.193024	-0.12971	-0.213947	-0.927655	0.0398735	1.71368	-0.473481	-0.208831	-0.495097	0.707818	-0.32164	0.600725	0.112512	0.614781	-1.03884	0.217375
CGGA_P388	-0.589297	0.725213	0.38736	-0.440018	0.659391	-0.229053	0.406626	-0.368041	-0.362053	0.610309	1.08729	0.496	0.252242	1.29692	-0.453015	2.01827	0.160954	-0.200466	1.39723	-0.686565	1.09951	0.488162	0.347576	-0.369379	0.909716	-0.0125197	-0.260795	0.234521	-0.45022	-0.26384	-0.601911	0.137533	-0.316115	-0.129536	-0.474526	0.755691	-0.616423	-0.0792827	0.308326	-0.0295649	-0.0519055	-0.448145	-0.470402	1.20356	0.285831	0.133862	0.432008	0.150453	1.37149
CGGA_P392	-0.36952	0.0826079	-0.391214	0.934343	0.169805	-0.638667	-0.836759	0.765972	0.385774	2.05871	-1.15866	-0.804662	1.75213	-0.833207	-0.782017	-1.23063	-0.0117083	-0.497491	-0.212854	-0.423532	0.966687	-1.1079	0.0950345	2.10101	1.67119	1.81333	-0.40258	-0.579474	-0.516929	-0.309806	-0.339841	-0.311138	-0.174671	-0.5784	-0.0988795	-0.547757	-0.112739	-0.0911983	2.14822	-0.712513	-0.416357	-0.461214	0.791151	-0.830039	-0.369148	-0.685451	-0.960515	-0.621489	1.18029
CGGA_P399	0.439839	0.374365	0.187575	-0.112408	-0.380265	-0.46936	0.354732	0.254226	0.737563	0.0867605	-0.161633	-0.857001	2.15535	-0.225653	1.23243	0.063648	2.0765	-0.338371	-0.217488	0.414643	0.509892	-0.0435641	0.0587334	1.62507	0.378249	0.444566	0.12241	-0.761169	-0.45022	0.580034	-0.0515632	0.00934153	-0.387544	-0.188219	-0.47047	-0.287645	0.628504	0.0517891	-0.170094	-0.268597	-0.230822	-0.161111	0.0175522	1.27618	0.172469	0.240613	1.69927	0.872188	-0.022971
CGGA_P401	-0.3761	-0.0835831	0.9353	-0.288199	0.135569	-0.922667	-0.59943	-0.168476	-1.05899	0.460394	-0.866722	-0.475005	-0.7372	-0.675784	-1.59993	-1.3084	-0.303232	-0.444451	0.685238	-0.80336	0.02394	-0.85484	-0.489179	-0.444823	0.75986	1.35276	0.655064	-0.121602	-0.516929	1.40034	-0.444669	-0.695713	-0.0622225	-0.858989	-0.261146	-0.764516	-0.856989	0.0160422	-0.183686	-0.405186	-0.562394	-0.409906	-0.475219	-0.830039	-0.369148	-0.407899	-0.805222	0.0908315	2.06719
CGGA_P411	0.975464	0.348513	-0.451443	-0.128389	1.78806	-0.578591	-0.172513	0.659642	0.113636	2.2686	-0.67416	0.960801	-0.0280044	-0.771714	-1.23968	-0.906324	0.129674	-0.0837776	-0.454559	-0.965303	-0.0246552	-0.980411	-0.355465	5.1268	0.0375873	3.50909	1.57859	-0.408681	-0.18338	3.03033	-0.510187	-0.43933	0.127077	-0.325404	0.312466	-0.825209	0.272166	0.0160422	0.551807	-0.780808	-0.489375	-0.400225	2.31378	-0.830039	-0.0290629	-0.146359	-0.297804	0.0814176	2.37972
CGGA_P415	-0.722216	-0.249774	1.1865	-0.623798	-0.405372	0.273407	1.03766	-0.562368	0.438874	0.0613903	0.668676	1.99664	-1.10324	0.0522969	-0.712173	0.161966	0.125921	0.510273	-0.414404	1.27147	-0.0764901	0.250151	-0.352593	-0.425561	-0.491266	-0.676964	0.283355	-0.223351	-0.516929	0.485746	1.92707	-0.0547543	0.0582408	0.00220839	-0.674114	0.309167	-0.754749	-0.103114	-0.195336	-0.371039	-0.000237535	-0.388124	-0.137553	0.404644	0.147278	0.0724805	-0.810974	0.436009	1.2901
CGGA_P416	0.302972	-0.242388	-0.488168	1.58956	0.00661021	-0.594975	-0.458277	0.965014	1.20219	1.31837	-0.740774	-0.131286	0.877078	-0.769254	-0.982358	-1.01198	0.019571	-0.433843	-0.0398769	-0.270422	0.419181	-1.10934	-0.174221	0.624234	2.10247	0.767567	1.18389	-0.579474	-0.18338	2.16407	0.747752	1.29126	0.72515	-0.28693	-0.420978	-0.531861	0.0556568	-0.0911983	3.94385	-0.405186	-0.46162	-0.434108	0.943847	-0.539525	0.0842988	0.0778181	1.19697	-0.577558	1.62797
CGGA_P421	0.499061	0.998505	0.13616	-0.495951	0.36952	-1.08105	-0.652708	1.75332	-0.532416	-0.392966	-1.6508	3.32152	0.596831	-0.498684	-0.923542	-1.1734	-0.213147	-0.603572	0.342372	-0.318514	-0.951204	-0.924346	-0.286258	-0.094089	1.34534	3.9248	-0.130505	-0.488627	-0.283445	2.08274	-0.117081	-0.695713	1.08819	-0.92078	-0.704133	-0.914803	0.130834	-0.0316202	-0.342124	-0.780808	-0.55791	-0.683871	0.211674	-0.830039	-0.167616	-0.778858	-0.0945817	-1.11258	1.24172
CGGA_P422	-0.728797	-0.600622	-0.0739082	0.111325	0.0476943	-0.840744	-0.296368	-0.174761	-0.638616	0.388896	-1.11898	-1.1062	0.0720836	-0.818449	-0.96214	-1.12497	-0.29072	-0.550532	-0.444521	-0.999654	0.681595	-0.979584	0.316498	0.351352	2.25058	1.3378	0.218211	-0.837481	-0.516929	0.682571	-0.877085	-0.695713	-0.538418	-0.341726	0.152634	-0.813648	-1.16822	-0.0911983	0.568117	-0.678366	-0.480622	-0.55899	0.10811	-0.684782	-0.381744	-0.66677	-0.933674	-0.0299806	1.07356
CGGA_P437	0.00818104	-0.663405	0.40205	-0.47198	0.040847	-0.589514	-0.713597	1.98641	-0.503653	1.68047	0.0109082	-0.892154	0.842762	-0.574935	-0.182829	-1.27758	0.253541	-0.380803	0.0867673	-0.143813	0.545529	-1.08365	1.09527	1.5103	2.47101	1.99976	-1.16132	-0.757536	-0.516929	-1.73355	-0.693636	-0.695713	-0.210032	-0.412845	0.54045	-0.713939	-0.617927	-0.126945	-0.394548	-0.678366	-0.563675	-0.301482	-0.29314	-0.830039	-0.444723	-0.898953	-0.821838	-0.265329	1.48975
CGGA_P438	-0.412949	-0.486135	0.669409	0.359029	-0.125772	-0.851667	-0.752344	0.787448	0.239749	0.990861	-0.821585	-0.292209	0.306576	-0.540499	-1.14043	-1.03986	0.062111	-0.56114	-0.454559	-0.319496	0.140569	-1.09776	-0.394378	-0.00339569	1.20507	0.977916	0.114746	-0.117968	-0.516929	1.05265	-0.431566	-0.0547543	-0.293955	-0.70004	-0.418544	-0.500069	-0.335262	-0.11503	2.41034	0.17532	-0.410806	-0.519783	0.250692	-0.830039	-0.243191	-0.429249	-0.694025	-0.445763	1.65945
CGGA_P439	-1.11439	-0.323637	0.215486	-0.719684	0.953827	-0.584052	-0.374555	0.0122332	-0.820041	1.98491	-0.347642	-0.404699	0.562515	-1.05458	-1.52089	-1.31721	-0.0730159	-0.529316	0.389478	-0.851452	-0.572161	-0.977645	0.00989655	0.751847	0.604776	2.36263	0.490286	-0.692125	-0.516929	1.2424	-0.352944	-0.43933	-0.098055	-0.631642	0.0471603	-0.715384	-0.0721437	-0.0792827	-0.051266	-0.780808	-0.549157	-0.358114	-0.185722	-0.830039	-0.381744	-0.637413	-0.823116	-0.516367	1.2494
CGGA_P446	-0.411633	0.658737	0.0964966	-0.735665	-0.309509	-0.840744	0.129165	0.694212	-0.957217	1.11541	-1.18523	-1.08979	0.932841	-0.724979	-0.480585	-0.830018	0.985478	-0.61418	0.180206	-1.06051	0.73991	-1.1074	0.683688	0.297578	1.81408	1.53469	-0.210978	-0.782973	-0.516929	-0.043443	-0.890189	0.00934153	-0.119036	-0.549642	-0.0664262	-0.874341	0.363882	-0.126945	-0.962671	-0.507629	-0.586947	-0.414746	-0.316742	-0.830039	-0.306169	-0.834903	-0.761766	0.0672967	0.524526
CGGA_P461	0.088459	-0.619087	-0.181146	0.534819	0.299905	-0.758821	-0.548919	0.264702	-0.928454	0.857091	-0.655232	0.0249492	-0.31683	-0.53558	-1.5356	-1.41406	-0.407079	-0.348979	0.291406	-0.202701	-0.170441	-1.13367	-0.528092	0.606577	0.264985	1.57607	-0.295283	-0.49226	-0.516929	-0.0375501	0.053265	-0.695713	1.61719	-0.32929	-0.549169	-0.661917	-0.554778	0.0160422	1.01275	-0.166155	-0.438134	-0.69936	-0.0850483	-0.684782	-0.0794459	-0.485293	-0.643539	-0.662283	1.28242
CGGA_P468	-0.0707808	-0.390113	-0.207588	-0.47997	-0.679266	-0.93359	-0.505328	0.713593	-0.466041	1.50749	-1.17504	-1.01167	1.93086	-1.07918	-1.09631	-1.0428	-0.623533	-0.582356	-0.0313825	-1.087	0.172965	-1.10417	0.142304	0.454084	1.94303	2.77486	0.566927	-0.644884	-0.516929	1.93424	-0.74605	-0.695713	-0.413476	-0.675557	-0.0988795	-0.85411	-0.657019	-0.0673671	-0.912965	-0.132007	-0.414435	-0.374571	-0.446318	-0.830039	-0.369148	-0.453268	-1.26599	-0.768974	1.79152
CGGA_P483	-0.587981	-0.482442	0.305096	-0.591837	0.323871	-0.420206	-0.188428	2.94862	-0.043452	2.45772	-0.495795	0.544433	0.388076	-0.560177	-1.40877	-1.3084	0.228517	-0.0625615	0.524617	0.222275	-0.193119	-0.975086	-0.262493	0.125822	1.54225	1.32385	1.19538	-0.29603	-0.25009	1.19762	-0.274323	-0.375234	-0.0197893	-0.559746	-0.425035	-0.810758	0.242095	-0.0673671	0.770047	-0.336892	0.0984014	-0.482512	0.744908	-0.830039	-0.356552	-0.247772	0.190441	0.206937	2.99325
CGGA_P492	-0.738009	-0.246081	0.15085	-0.0404943	-0.181692	-0.747898	-0.113008	1.01792	-0.618703	0.684113	-0.922052	-0.924964	1.10871	-0.956194	-0.634977	-0.928336	0.321104	-0.603572	0.116884	-0.641418	0.710752	-0.903874	-0.0198756	0.453281	1.74874	1.49233	-0.689983	-0.466823	-0.516929	-1.80898	-0.798464	-0.695713	-0.360198	-0.541092	-0.304147	-0.793417	-0.00899518	-0.007789	0.810822	-0.302744	-0.486173	-0.209999	0.402425	-0.830039	-0.217999	-0.677445	-0.912585	0.536424	1.15035
CGGA_P499	-0.910409	-0.434431	0.760488	-0.248246	0.17437	-0.704206	0.373414	-0.450277	-0.388603	1.8004	-0.485967	2.7208	-1.01602	0.175284	-1.56317	-0.847627	-0.270701	0.36176	0.368628	0.501012	0.334949	-0.695873	-0.532009	-0.531504	0.735464	0.269608	-0.578854	-0.190646	-0.516929	-0.471273	0.656027	-0.695713	0.217837	-0.312579	-0.802305	-0.404695	-0.741217	-0.11503	1.33118	-0.712513	-0.354227	-0.745828	0.191925	-0.249012	-0.243191	-0.269123	-0.917059	-0.665421	2.92107
CGGA_P5	-0.29977	0.337434	0.368263	-0.448008	0.853399	0.328023	0.81832	2.68934	0.912351	2.78061	0.0713341	0.07182	-0.00798683	0.335166	-0.0302753	1.56777	0.154698	1.0725	1.50148	-0.633566	1.12543	-0.511729	-0.45105	-0.391049	1.45774	1.03275	-0.724472	0.0709949	0.183524	-0.55731	-0.169495	-0.695713	-0.202488	-0.756391	-0.199485	0.567833	-0.377361	-0.126945	0.26328	-0.507629	-0.131756	-0.472831	0.137975	-0.684782	0.550342	0.793049	-0.913863	0.192816	1.27858
CGGA_P500	-0.516916	0.333741	-0.488168	0.359029	0.399192	-0.496668	-0.389085	0.784829	0.941113	1.9088	-0.955177	-0.777321	0.318014	-0.540499	-0.375819	-0.941543	0.0533527	-0.433843	0.0280785	-0.949599	0.749629	-1.11219	0.128202	2.83378	3.06869	1.6942	0.793017	0.368975	-0.516929	1.70323	-0.575704	-0.311138	-0.661946	-0.625035	-0.164597	-0.29776	-0.284142	-0.0197046	1.83135	-0.678366	-0.449877	-0.43798	0.598474	0.913043	-0.306169	-0.640082	-0.378966	-0.367313	0.817087
CGGA_P501	-0.597193	-0.153753	-0.451443	-0.527913	1.54612	-0.731513	-1.02289	-0.454991	0.6911	2.33317	-0.277752	0.310861	-0.323979	-0.562637	-1.43818	-0.919531	-0.31199	-0.104994	1.10764	-0.135961	1.01852	-1.0836	0.31702	0.0704431	2.49453	0.4336	-0.613342	-0.379609	-0.516929	-0.3817	-0.759154	-0.695713	-0.523802	-0.511945	-0.396638	-0.543421	-0.0946967	-0.103114	0.372011	-0.780808	-0.37387	-0.550277	0.638454	-0.830039	-0.381744	0.0804868	-0.920893	-0.654438	1.21101
CGGA_P505	0.0279215	-0.316251	-0.552805	0.0953437	0.653685	-0.458437	-0.580056	-0.584891	-0.397453	-0.0262521	0.514699	0.778005	0.176461	-0.491304	-1.07793	-0.93714	-0.121812	-0.136818	0.739294	-0.0643138	0.169726	-0.818161	0.0537713	0.677205	0.731979	-0.0369442	0.321676	-0.557671	0.216879	0.510497	-0.0908738	-0.43933	-0.122808	-0.192494	-0.472904	-0.117127	-0.341276	-0.0792827	1.00693	-0.780808	-0.283771	-0.171276	0.301751	-0.32164	-0.318765	1.35349	-0.263295	-0.601092	0.152105
CGGA_P508	0.305604	-0.109435	-0.868641	0.478886	0.941274	-0.731513	0.313216	-0.282663	0.0715983	0.887074	-0.369483	0.6952	0.533919	-0.34372	-1.29666	-1.00611	0.120916	0.372369	0.987177	-0.552104	0.794984	-1.0959	-0.285214	1.81047	2.89618	0.669371	0.785353	-0.379609	0.116814	0.562355	0.0925756	0.458013	1.0302	-0.0498676	-0.335789	-0.666252	-0.799855	-0.0554515	0.481131	-0.166155	-0.506669	-0.391997	0.24732	-0.830039	0.0968946	0.20325	-0.465879	-0.448901	1.09506
CGGA_P510	-0.760381	-0.552611	0.266901	-0.31217	0.482501	-0.649591	-0.180125	-0.068431	0.452149	2.13944	-0.623927	1.77401	-0.755788	0.0719747	-0.963978	-0.841757	-0.04549	0.510273	0.991038	-0.0839432	0.568206	-0.914782	-0.565176	-0.209663	1.2286	0.587624	-0.0960167	-0.346904	-0.3168	0.126275	1.07534	-0.695713	-0.259773	-0.533708	-0.291977	-0.497179	-0.682579	-0.150776	2.40452	-0.371039	-0.331382	-0.623851	-0.0763778	-0.830039	-0.180212	1.3615	-0.761766	-0.717198	3.26815
CGGA_P512	1.17155	0.59226	1.11893	1.04621	6.33699	-0.638667	0.269625	-0.416754	4.21562	3.66165	0.442261	-0.366421	0.0248993	1.08784	-0.616597	-1.27612	-0.606016	-0.529316	2.19647	0.925989	0.843579	-0.542825	-0.693667	1.20371	2.53025	1.93496	2.02693	0.00195067	-0.416865	3.90367	-0.221909	-0.0547543	-0.473354	-0.201432	0.159935	-0.458163	-0.395404	-0.138861	1.14944	0.243614	-0.29103	-0.660637	3.02042	-0.466897	0.134682	0.168556	2.86046	0.908275	2.29295
CGGA_P520	-0.738009	0.496239	-0.187022	-0.152361	0.0454119	-0.807975	0.0613565	0.550693	-0.258065	1.49135	-1.30281	-0.636709	1.00719	-0.72006	-0.938246	-0.831485	-0.166854	-0.571748	0.889877	-0.853415	1.38461	-1.03273	0.464836	0.886683	2.45968	0.493914	1.0536	-0.699393	-0.516929	1.71384	-0.313634	-0.695713	-0.133652	-0.0895076	0.0236317	-0.676367	0.207514	-0.0673671	-0.322319	-0.473481	-0.554494	-0.197898	0.203004	0.186759	0.122086	-0.423911	-1.0142	-0.379865	1.8207
CGGA_P568	-0.724848	-0.353182	-0.723209	-0.495951	0.447123	-1.11928	-0.863052	0.365794	-1.16298	0.695645	-0.760431	-0.257837	-0.938806	-0.769254	-1.23233	-1.28345	-1.06269	-0.423235	0.384845	-0.919173	-0.0959282	-1.1074	0.226659	-0.485756	0.211839	0.340389	0.114746	-0.750268	-0.516929	0.963077	-0.628118	0.00934153	-0.643322	-0.484741	-0.848551	-0.790527	-0.661529	-0.126945	0.127365	-0.234449	-0.43237	-0.241461	-0.425605	-0.830039	-0.268382	-0.760177	-0.812252	-0.820751	0.0760853
CGGA_P585	-0.385312	-0.0872763	0.0627094	0.622715	0.806609	-0.851667	-0.196039	0.708879	1.4168	1.38295	-0.793192	3.20669	-0.261067	-0.301905	-0.199371	-0.935673	0.372402	0.775474	1.31614	0.456846	-0.332425	-1.02061	-0.509811	-0.283502	0.426168	1.76598	-0.42174	0.0128524	0.0834596	-0.302734	3.1457	-0.695713	-0.387073	-0.593945	-0.447752	-0.802088	-0.544254	-0.103114	-0.313387	-0.541776	-0.48724	-0.38764	-0.517127	-0.32164	-0.243191	-0.626738	-1.13115	-0.767405	1.42064
CGGA_P594	-0.647203	-0.161139	0.167009	0.766543	1.73671	-0.130746	0.400399	2.44264	1.18228	1.67816	-0.27666	0.471783	0.169312	0.162985	-0.929056	-0.857899	0.422449	1.05128	1.07907	-0.179146	-0.458773	-0.876397	-0.462541	-0.0884708	0.677961	1.8233	0.156898	0.325368	1.71785	0.822824	-0.588808	-0.695713	-0.564821	-0.0716307	0.041481	0.112638	-0.990804	-0.0911983	3.45844	-0.780808	-0.32028	-0.355694	2.29211	-0.830039	-0.0794459	-0.415905	-0.23901	1.30209	1.47362
CGGA_P596	-0.111578	-0.486135	4.4712	-0.791598	-0.96229	-0.917205	2.22569	-0.732601	-1.14749	-0.190005	-0.637031	-1.11635	-0.135242	-1.12838	-1.48413	-1.13524	0.86036	-0.582356	-1.07465	-0.954506	-0.760063	-0.625074	0.705364	0.0929158	-0.433763	0.0662367	-0.893082	-0.841115	-0.516929	-1.26329	-0.785361	-0.43933	0.265457	-0.0506449	-0.380412	-0.846885	0.29923	-0.150776	-0.966555	-0.200302	-0.54937	0.308405	-0.447763	-0.466897	0.890427	-0.842909	-1.35098	-0.663852	0.827069
CGGA_P604	-0.390576	0.0567559	-0.358896	-0.376094	0.589776	-0.79159	-0.0673411	0.944586	-0.585516	1.59744	-1.01706	0.247585	0.666893	-0.545419	-1.14594	-1.27612	0.192233	-0.359587	1.43584	-0.8436	-0.601319	-1.21881	-1.05825	-0.0202502	0.840015	4.26824	-0.598014	-0.673956	-0.516929	-0.958033	-0.863982	-0.695713	-0.074481	-0.646021	-0.364997	-0.803533	-0.0781578	-0.103114	-0.677639	-0.780808	-0.538908	-0.63692	0.557048	0.186759	-0.444723	-0.696126	-0.796914	-2.00534	1.36612
CGGA_P609	-1.07096	-0.921924	-0.756997	-0.463989	0.0123163	-0.61136	0.225342	-0.553464	0.680037	1.01392	0.0502214	0.192121	-0.65284	-1.10132	-1.03198	-0.890183	-1.2241	-0.518708	0.102984	-0.751342	-1.08727	-0.234945	-0.0595718	0.734992	0.984644	-0.062864	-0.643999	-0.572206	-0.11667	-0.0069066	-0.405358	-0.695713	-0.501171	0.846695	1.39803	0.0909619	0.166918	0.0279579	-0.579392	-0.234449	-0.275658	-0.277764	-0.249787	-0.0311265	0.0842988	-0.429249	-1.16821	-0.29514	-0.22953
CGGA_P610	-0.884088	-1.13243	-0.878924	-0.615808	-1.1951	-1.0592	-2.19224	-0.843122	-1.32228	-0.803502	-1.57727	-0.436727	-1.73665	-0.938976	-2.12743	-1.54025	-2.16498	-0.338371	-0.867698	-0.800416	-1.09051	-1.23277	-1.37999	-1.25625	-0.378874	-1.21081	-1.06169	-0.65942	-0.516929	-1.20672	-0.418462	-0.695713	-0.734082	-1.04592	-1.17389	-0.747175	-1.36368	-0.0792827	-0.360763	-0.439334	-0.563888	-0.917661	-1.01327	-0.830039	-0.444723	-0.712139	-1.2564	-1.85001	-0.827707
CGGA_P615	0.268755	-0.390113	-0.712926	1.8053	0.0111751	-0.556745	-0.422297	-0.119763	-0.38639	0.575713	-1.01706	0.0249492	0.875648	-0.124804	-1.20659	-1.15139	-0.0154618	-0.200466	0.0581951	-0.52953	0.872736	-1.01275	-0.553947	0.88267	1.66858	0.856791	0.731704	-0.463189	-0.18338	1.87413	0.81327	-0.695713	1.08725	-0.225916	-0.159729	-0.367123	-0.181902	-0.103114	3.267	-0.780808	-0.485532	-0.544468	0.74539	-0.394268	-0.318765	-0.581369	-0.00894691	-0.94627	0.987556
CGGA_P619	-0.748537	-0.497214	2.06937	-0.0644657	0.372943	0.0385617	-0.543384	-0.395278	-0.00141434	1.58821	-0.366571	2.22319	-0.565621	0.495049	-1.34812	-1.40085	0.0020546	1.17858	0.583305	0.583456	0.0304193	-0.894	-0.636995	-0.606145	0.587351	0.0099109	-0.0691924	-0.245155	0.0834596	0.629535	0.85258	-0.375234	-0.314936	-0.676723	-0.483451	-0.303541	-0.620934	-0.0792827	1.59408	-0.644218	-0.311099	-0.618526	0.397608	-0.684782	0.311022	1.29745	-0.655681	-0.430073	2.55326
CGGA_P623	-0.864348	0.507318	-0.317763	0.0234295	1.47194	-0.726052	0.0447503	0.437554	0.879163	1.59513	0.395668	0.441317	-0.31397	-0.685623	-0.348249	-0.898987	-0.843739	-0.402019	2.23817	-0.68951	0.662157	-1.09076	-0.305584	-0.403088	2.78205	0.10063	-0.0500322	-0.379609	-0.516929	-0.10473	0.000850878	0.458013	-0.728189	-0.751728	-0.162163	-0.536196	-0.556282	-0.0435359	1.03722	-0.0295649	-0.371094	-0.497517	-0.0705975	-0.830039	-0.306169	3.1389	-0.360433	-1.11729	1.46748
CGGA_P625	-0.753801	1.1647	-0.222278	-0.408056	0.772372	-1.0319	-0.306054	0.789019	-0.291253	1.78426	-0.74587	0.449129	-0.715753	-0.840587	-0.800396	-1.08682	-0.31199	-0.433843	0.911499	-0.758213	-0.617517	-1.01233	-0.37453	-0.637446	0.282411	1.10552	-0.0998488	-0.546769	-0.516929	-0.334556	-0.313634	-0.0547543	-0.340396	-0.736183	-0.103748	-0.763071	-0.571317	-0.126945	-0.128932	-0.780808	-0.438775	-0.558021	-0.193429	-0.830039	-0.217999	-0.00758271	-0.735564	-0.575989	1.34385
CGGA_P633	-0.178695	-0.0872763	-0.724678	0.790514	1.38065	-0.955436	-0.41953	1.2751	0.0915109	0.739466	-1.33994	-0.0320768	0.990034	-0.744657	-0.574323	-1.20275	-0.0830253	0.0859512	1.13699	-0.775879	-0.118606	-1.17153	-0.134786	-0.0820501	2.80819	1.84274	0.486454	0.536135	-0.516929	1.19997	0.0925756	-0.247042	-0.0400629	-0.604827	0.048783	-0.543421	-0.44051	0.0160422	0.83218	-0.780808	-0.410806	-0.512522	0.347512	-0.466897	-0.444723	-0.149028	-0.326562	-0.971374	1.46594
CGGA_P7	-0.399789	-0.102049	0.595959	0.191229	0.194912	-0.523975	0.00185112	0.594168	2.84387	2.13252	-0.805932	1.06314	-1.33773	-0.62659	-0.677251	-0.294405	-0.953843	0.170816	-0.0136214	-0.320477	-0.0991679	-0.466055	-0.909907	-1.00022	-0.302203	0.38525	-0.325939	-0.168843	0.383654	-0.45713	0.210507	-0.375234	-0.459445	-0.675168	-0.637604	0.8265	-0.332255	-0.0554515	-0.874133	-0.0637123	-0.25815	-0.557537	0.480459	2.0751	1.21792	0.635592	-0.920893	0.0108131	2.44422
CGGA_P83	0.0213414	0.182322	-0.0974123	-0.64777	0.763242	-0.573129	-0.0763361	-0.70065	0.248599	-0.429868	0.742206	-0.556248	-0.180996	-0.929137	-0.0909292	0.261751	-0.0580018	-0.529316	0.475194	-0.673806	-0.0797298	-0.314274	0.519941	-0.362958	0.0550124	-0.215392	-0.218642	-0.815678	-0.0833152	0.0296298	-0.562601	0.00934153	-0.438464	-0.266721	-0.163786	0.577949	0.422519	-0.103114	-0.898597	-0.336892	-0.169973	-0.325684	-0.924639	-0.684782	-0.381744	0.101837	-0.61542	-0.616782	-0.362373
CGGA_P84	-0.393209	1.09453	-0.683546	-0.368103	2.37123	-0.693283	-0.13169	-0.175285	0.0538983	1.75197	0.736746	-0.58437	0.891376	-0.43965	0.664488	1.32564	0.26355	0.74365	1.87446	-0.753305	1.18699	-0.178363	-0.296966	-0.0908786	2.02144	0.37229	-0.40258	-0.0452901	-0.25009	-0.0870511	-0.628118	-0.311138	-0.571186	-0.514277	0.24188	0.914649	-0.0345553	0.0279579	-0.124272	0.00458255	-0.287187	-0.335364	0.0710201	0.549901	0.0717031	1.88458	0.0773269	-0.149224	0.201249
CGGA_P86	-0.734061	0.972653	-0.256065	0.303096	0.403757	-0.742436	0.0302199	1.2222	0.573837	2.42543	-0.753879	-1.10542	3.20484	-0.503603	0.65346	0.324851	-0.0304759	-0.571748	0.286	-1.01732	2.13945	-0.681708	-0.163252	3.09382	2.03974	1.92598	0.379157	-0.652152	-0.516929	0.405602	-0.850878	-0.695713	-0.770858	-0.520495	-0.164597	-0.338222	0.347343	-0.0554515	0.20037	-0.166155	-0.530582	-0.0188041	0.882191	-0.830039	-0.318765	-0.509312	-1.14137	-0.222966	0.139819
CGGA_P87	-0.420845	0.156471	0.0627094	-0.352122	-0.795671	0.486407	-0.00852772	-0.738887	-0.344353	-0.372209	0.730558	-0.360953	-0.804402	-0.724979	0.177419	0.775352	-0.797446	-0.221682	-0.309382	-0.193868	-0.679071	1.35152	-0.834432	-0.716903	0.192671	-0.561322	-0.379588	-0.401413	-0.18338	-0.136552	0.210507	-0.11885	-0.514844	-0.478912	-0.201919	0.118418	-0.545757	-0.0911983	-0.109515	0.824121	0.082602	0.0586418	-0.948723	0.404644	-0.0542544	-0.146359	-0.155932	0.0155201	-0.382338
CGGA_P89	-0.436638	-0.0946625	-0.236968	1.48569	0.491631	-0.665975	-0.119927	0.36527	1.15573	0.99778	-0.72949	0.563962	-0.279655	1.06571	0.701248	1.85098	0.512534	1.26344	0.488322	-0.140868	0.360867	0.0296901	-0.981726	-0.582067	-0.578392	1.54965	-0.237802	-0.0271206	0.717203	-0.220232	-0.352944	-0.11885	-0.535589	-0.482798	-0.719549	-0.526081	-0.458552	-0.150776	0.661704	-0.200302	-0.318572	-0.59626	-0.231001	-0.249012	1.40685	0.00842994	-0.610946	0.244592	0.21891
CGGA_P93	-0.665627	2.06951	-0.626255	-0.224275	1.78236	-0.491206	-0.151756	0.692117	0.310549	1.00239	0.833573	-0.286741	0.85706	-0.326502	0.22153	0.98813	0.112158	0.160208	1.79338	0.0652401	1.41376	-0.423974	0.296388	0.406731	1.54835	0.319952	-0.272291	-0.303297	-0.38351	0.937148	-0.26122	0.329821	-0.634129	-0.406627	-0.455054	0.0880718	0.133841	0.0517891	-0.172424	1.26804	-0.318359	-0.426363	0.0917329	1.5667	0.0591073	3.27768	0.609029	-0.389279	0.279573
CGGA_P98	2.02697	-0.630167	-0.723209	0.287115	-0.884687	0.743098	0.0246846	-0.461276	-0.0301769	-0.847323	-0.096839	0.417101	-0.23676	-0.503603	-1.03934	-0.739037	-0.379554	-0.23229	-0.359576	-0.335199	-0.121846	-0.211113	0.622576	0.53033	-0.38323	-0.851923	0.191386	-0.0380223	-0.0166053	1.09979	1.6781	2.50908	2.56133	0.633338	-0.601094	-0.0679952	-0.230015	-0.126945	0.48385	0.824121	0.116976	0.0112062	-0.191502	-0.394268	-0.0794459	-0.119671	-0.166157	-0.397124	-0.505198
CGGA_P99	0.683305	0.160164	-0.128261	-0.184323	-0.196528	0.917867	1.23624	-0.490609	-0.35984	-0.369903	0.798992	0.270239	0.348041	-0.774174	0.212341	0.112073	0.0320828	-0.444451	0.0049119	-0.249812	-0.474971	-0.0931929	1.37132	0.198858	-0.201137	-0.501507	0.206715	0.663321	-0.416865	0.337243	0.158093	1.09897	1.25321	0.790344	0.149388	1.07216	-0.448027	-0.0316202	-0.223295	-0.0295649	-0.16186	0.676757	-0.257013	0.259387	-0.369148	0.0831556	1.11389	0.153591	-0.425339
[truncated: 244 more columns]

## Sheet: Figure 1h-j
	Target_y_Cols	r	p	adjp	Group
1	AACS	0.247243	4.12223e-11	8.3886e-11	FAS
2	AASDH	0.305003	2.19142e-16	5.64338e-16	FAO
3	ABCD1	0.0446861	0.240067	0.271827	FAO
4	ABCD2	0.403302	1.72628e-28	6.97706e-28	FAO
5	ABCD3	0.546442	3.3463e-55	2.86404e-54	FAO
6	ABHD1	-0.202784	7.25813e-08	1.22797e-07	FAO
7	ABHD16A	0.213798	1.31654e-08	2.35038e-08	FAO
8	ABHD2	0.150418	7.03107e-05	0.000103335	FAO
9	ABHD3	0.512013	1.42051e-47	9.84211e-47	FAO
10	ABHD5	0.68296	2.45687e-96	1.19158e-94	FAO
11	ACAA1	0.0716938	0.0592475	0.0709508	FAO
12	ACAA2	0.503079	9.84334e-46	6.09449e-45	FAO
13	ACACA	0.366192	2.04231e-23	6.4599e-23	FAS
14	ACACB	0.216273	8.85696e-09	1.60085e-08	FAS
15	ACAD10	-0.109639	0.00385545	0.0050997	FAO
16	ACAD11	0.209736	2.49793e-08	4.35268e-08	FAO
17	ACAD9	0.228487	1.16714e-09	2.21986e-09	FAO
18	ACADL	0.254001	1.15211e-11	2.39475e-11	FAO
19	ACADM	0.673866	6.70875e-93	1.95225e-91	FAO
20	ACADS	-0.0999907	0.00843616	0.0108625	FAO
21	ACADSB	0.533468	3.17991e-52	2.50096e-51	FAO
22	ACADVL	-0.185854	8.36161e-07	1.35179e-06	FAO
23	ACAT1	-0.145752	0.000117846	0.000167285	FAO
24	ACAT2	0.16875	7.95599e-06	1.23149e-05	FAO
25	ACBD5	0.566943	3.50294e-60	3.39785e-59	FAO
26	ACLY	0.560096	1.76307e-58	1.65501e-57	FAS
27	ACOT1	0.229966	9.05769e-10	1.73407e-09	FAS
28	ACOT11	0.034483	0.364729	0.393097	FAS
29	ACOT12	0.17267	4.83794e-06	7.52856e-06	FAS
30	ACOT2	0.266466	9.93901e-13	2.17463e-12	FAS
31	ACOT4	0.276905	1.15405e-13	2.6653e-13	FAS
32	ACOT6	0.0465805	0.220696	0.251853	FAS
33	ACOT7	0.147769	9.44471e-05	0.000136737	FAS
34	ACOT8	-0.189586	4.96964e-07	8.07914e-07	FAO
35	ACOX1	-0.176612	2.901e-06	4.56319e-06	FAO
36	ACOX2	0.0884759	0.0198335	0.0249851	FAO
37	ACOX3	-0.151364	6.32036e-05	9.3838e-05	FAO
38	ACOXL	-0.0436386	0.251277	0.282323	FAO
39	ACSBG1	0.390754	1.06081e-26	3.8587e-26	FAS
40	ACSBG2	-0.0379372	0.318643	0.347285	FAS
41	ACSF2	-0.140071	0.000216499	0.000302891	FAS
42	ACSF3	-0.2982	1.0655e-15	2.67293e-15	FAS
43	ACSL3	0.484828	3.87221e-42	2.04875e-41	FAS
44	ACSM1	-0.0139715	0.713506	0.736277	FAS
45	ACSM3	0.0262283	0.490615	0.51916	FAS
46	ACSM5	0.267984	7.3094e-13	1.61139e-12	FAS
47	ACSS1	-0.0425362	0.263463	0.294598	FAS
48	ACSS2	0.0938807	0.0134209	0.0171293	FAS
49	ADIPOR1	0.721818	1.48717e-112	4.32765e-110	FAO
50	ADIPOR2	0.500071	3.98717e-45	2.41722e-44	FAO
51	ADTRP	0.276168	1.34758e-13	3.08777e-13	FAO
52	AIG1	0.228372	1.19018e-09	2.24898e-09	FAO
53	AKR1C3	-0.0764747	0.0441671	0.0533304	FAS
54	AKT1	0.392318	6.40896e-27	2.36077e-26	FAO
55	AKT2	0.404147	1.30026e-28	5.32922e-28	FAO
56	ALDH3A2	0.599961	5.60978e-69	8.16223e-68	FAO
57	ALDH5A1	0.257349	6.04231e-12	1.26497e-11	FAO
58	ALOX12	-0.0162166	0.669992	0.696313	FAS
59	ALOX12B	0.0424682	0.264227	0.294598	FAS
60	ALOX15	-0.000855475	0.982065	0.982065	FAS
61	ALOX15B	0.041147	0.279389	0.309134	FAS
62	ALOX5	0.280695	5.1613e-14	1.2311e-13	FAS
63	ALOX5AP	0.373818	2.0905e-24	7.07368e-24	FAS
64	ALOXE3	0.0342512	0.367962	0.395118	FAS
65	AMACR	0.677152	3.97312e-94	1.28464e-92	FAO
66	ANXA1	0.37337	2.39392e-24	8.00725e-24	FAS
67	AOAH	0.197019	1.70921e-07	2.84217e-07	FAO
68	APOC1	-0.100048	0.00839847	0.010862	FAS
69	APOC2	0.085244	0.0248277	0.031008	FAS
70	APPL2	0.533656	2.8853e-52	2.33229e-51	FAO
71	ASAH2	0.316853	1.26032e-17	3.49288e-17	FAS
72	ASAH2B	0.439467	4.33384e-34	2.03411e-33	FAS
73	AUH	0.58335	1.99365e-64	2.4173e-63	FAO
74	AVPR1A	0.151428	6.27495e-05	9.36416e-05	FAS
75	BAAT	0.204533	5.56891e-08	9.53266e-08	FAS
76	BDH2	0.312129	3.99599e-17	1.0476e-16	FAO
77	BRCA1	0.315571	1.72754e-17	4.69826e-17	FAS
78	C1QTNF2	0.13628	0.000320838	0.000446717	FAO
79	C3	-0.116165	0.00219212	0.002967	FAS
80	CBR1	0.379302	3.90781e-25	1.35378e-24	FAS
81	CBR4	0.371448	4.27245e-24	1.41282e-23	FAS
82	CD36	0.22561	1.90096e-09	3.52344e-09	FAO
83	CD74	0.247201	4.15466e-11	8.39588e-11	FAS
84	CEACAM1	-0.010441	0.7838	0.800301	FAS
85	CEL	-0.0526402	0.166295	0.192031	FAO
86	CES1	-0.0193066	0.611893	0.638211	FAS
87	CES2	0.369447	7.77625e-24	2.54257e-23	FAS
88	CNR1	0.364857	3.02407e-23	9.46241e-23	FAO
89	CPT1A	0.439988	3.55759e-34	1.72543e-33	FAO
90	CPT1B	-0.0830891	0.0287319	0.0354279	FAO
91	CPT1C	-0.269777	5.0708e-13	1.12641e-12	FAO
92	CPT2	0.513373	7.37009e-48	5.23096e-47	FAO
93	CRAT	0.14219	0.00017301	0.000244397	FAO
94	CROT	0.42958	1.7223e-32	7.71062e-32	FAO
95	CRYL1	0.146592	0.000107506	0.000154109	FAO
96	CYGB	0.101376	0.00756775	0.00983131	FAO
97	CYP1A1	-0.0326289	0.391096	0.416883	FAS
98	CYP2C8	0.0690598	0.0692357	0.0825721	FAS
99	CYP2D6	-0.217991	6.70741e-09	1.21991e-08	FAS
100	CYP2E1	-0.11594	0.00223626	0.00301274	FAS
101	CYP3A4	-0.00576152	0.879661	0.882694	FAS
102	CYP4A11	-0.0394338	0.299913	0.328101	FAO
103	CYP4F12	-0.0873531	0.0214591	0.0269164	FAO
104	CYP4F2	-0.0366476	0.335384	0.364167	FAO
105	CYP4F3	0.0785276	0.0387632	0.0470004	FAO
106	CYP4V2	0.509386	5.00595e-47	3.31076e-46	FAO
107	CYP7A1	-0.0216255	0.569812	0.596458	FAS
108	DAGLA	0.42843	2.62252e-32	1.15629e-31	FAO
109	DAGLB	-0.0217654	0.567318	0.595991	FAO
110	DECR1	0.158027	2.93024e-05	4.48789e-05	FAO
111	DECR2	-0.212514	1.61421e-08	2.82973e-08	FAO
112	DEGS1	0.682481	3.75341e-96	1.56035e-94	FAS
113	DGAT2	0.109992	0.00374242	0.0049728	FAO
114	DLD	0.613056	9.30484e-73	1.59277e-71	FAO
115	ECH1	0.0613262	0.106743	0.12525	FAO
116	ECHDC1	0.683134	2.10602e-96	1.19158e-94	FAO
117	ECHDC2	0.00935357	0.805843	0.817074	FAO
118	ECHS1	-0.152171	5.76823e-05	8.65235e-05	FAO
119	ECI1	-0.288338	9.80274e-15	2.37716e-14	FAO
120	ECI2	0.279687	6.40118e-14	1.50221e-13	FAO
121	EDN1	0.179895	1.87811e-06	3.01951e-06	FAS
122	EHHADH	0.556366	1.43555e-57	1.30546e-56	FAO
123	EIF6	-0.206502	4.12157e-08	7.13915e-08	FAS
124	ELOVL1	0.332081	2.65011e-19	7.78972e-19	FAS
125	ELOVL2	0.275001	1.72111e-13	3.91283e-13	FAS
126	ELOVL3	0.0818908	0.031123	0.0382143	FAS
127	ELOVL4	0.499732	4.66384e-45	2.76975e-44	FAS
128	ELOVL5	0.695269	3.42149e-101	2.48913e-99	FAS
129	ELOVL6	0.234976	3.78979e-10	7.40153e-10	FAS
130	ELOVL7	0.49658	1.98693e-44	1.15639e-43	FAS
131	EPHX2	0.232242	6.11258e-10	1.17799e-09	FAS
132	ERLIN1	0.630525	4.37584e-78	8.48913e-77	FAS
133	ERLIN2	0.626949	5.74672e-77	1.04518e-75	FAS
134	ETFA	0.394936	2.74152e-27	1.0228e-26	FAO
135	ETFB	-0.258004	5.32042e-12	1.12191e-11	FAO
136	ETFDH	0.260496	3.2662e-12	6.9887e-12	FAO
137	FA2H	0.157261	3.20598e-05	4.8845e-05	FAS
138	FAAH	-0.23635	2.97378e-10	5.8471e-10	FAO
139	FAAH2	-0.179847	1.89019e-06	3.02223e-06	FAO
140	FABP1	-0.0682953	0.0723801	0.0856204	FAO
141	FABP3	0.193022	3.05004e-07	5.01448e-07	FAO
142	FABP5	0.190836	4.16538e-07	6.80969e-07	FAS
143	FADS1	0.338258	5.19392e-20	1.54228e-19	FAS
144	FADS2	0.125089	0.00096689	0.00132096	FAS
145	FADS3	0.0489003	0.198534	0.227454	FAS
146	FADS6	0.177676	2.5217e-06	3.98813e-06	FAS
147	FASN	-0.0455287	0.231309	0.262933	FAS
148	GCDH	0.0238417	0.53093	0.559785	FAO
149	GLYATL2	0.147657	9.56229e-05	0.000137754	FAO
150	GNPAT	0.386067	4.72209e-26	1.67577e-25	FAS
151	GPAM	0.427532	3.6372e-32	1.57974e-31	FAS
152	GPAT2	0.0353696	0.352521	0.381351	FAS
153	GPX4	-0.193515	2.84151e-07	4.69818e-07	FAS
154	GSTM4	0.059248	0.119174	0.138719	FAS
155	GSTZ1	-0.253055	1.38037e-11	2.84884e-11	FAS
156	HACL1	0.0445217	0.241802	0.272731	FAO
157	HADH	0.291982	4.36151e-15	1.06656e-14	FAO
158	HADHA	0.197753	1.53464e-07	2.56655e-07	FAO
159	HADHB	0.432166	6.65188e-33	3.02453e-32	FAO
160	HAO2	-0.0413963	0.276484	0.307087	FAO
161	HIBCH	0.419417	6.69217e-31	2.82235e-30	FAO
162	HPGD	0.198544	1.36591e-07	2.29758e-07	FAS
163	HPGDS	0.324497	1.86402e-18	5.4243e-18	FAS
164	HSD17B12	0.550796	3.12958e-56	2.75972e-55	FAS
165	HSD17B4	0.503684	7.4168e-46	4.69193e-45	FAO
166	HSD17B8	-0.0407408	0.284166	0.313229	FAS
167	INSIG1	0.374038	1.95571e-24	6.69544e-24	FAS
168	INSIG2	0.705247	2.59181e-105	2.51405e-103	FAS
169	IRS1	0.23255	5.79358e-10	1.12395e-09	FAO
170	IRS2	0.478457	6.20643e-41	3.22513e-40	FAO
171	IVD	0.351093	1.55984e-21	4.77805e-21	FAO
172	LEP	-0.0151171	0.691175	0.715772	FAO
173	LIAS	0.00984565	0.795848	0.809762	FAS
174	LIPC	0.0561511	0.139765	0.162038	FAS
175	LIPE	0.0987481	0.00928979	0.0119089	FAO
176	LONP2	0.544515	9.4414e-55	7.84985e-54	FAO
177	LPGAT1	0.572056	1.76639e-61	1.97699e-60	FAS
178	LPIN1	0.404852	1.02548e-28	4.26308e-28	FAO
179	LPIN2	0.653342	1.40059e-85	3.39643e-84	FAO
180	LPIN3	0.0806216	0.0338394	0.041202	FAO
181	LPL	0.164187	1.39967e-05	2.15505e-05	FAS
182	LTA4H	0.299821	7.33768e-16	1.85675e-15	FAS
183	LTC4S	-0.237784	2.30552e-10	4.56399e-10	FAS
184	LYPLA1	0.584235	1.15865e-64	1.46594e-63	FAO
185	LYPLA2	-0.150679	6.82767e-05	0.000100855	FAO
186	MAPK14	0.715057	1.54626e-109	2.24981e-107	FAO
187	MCAT	-0.154349	4.49676e-05	6.78009e-05	FAS
188	MCEE	0.400581	4.2814e-28	1.68363e-27	FAO
189	MECR	-0.110315	0.00364149	0.00486089	FAS
190	MGLL	0.439585	4.14493e-34	1.97734e-33	FAS
191	MGST1	0.400985	3.74291e-28	1.49204e-27	FAS
192	MID1IP1	0.238115	2.17335e-10	4.33182e-10	FAS
193	MIF	-0.205213	5.02085e-08	8.64537e-08	FAS
194	MLXIPL	-0.0843395	0.0264068	0.0326995	FAS
195	MLYCD	0.20352	6.49377e-08	1.10508e-07	FAO
196	MMAA	0.450759	5.55845e-36	2.74154e-35	FAO
197	MSMO1	0.27772	9.71662e-14	2.26203e-13	FAO
198	MTOR	0.43867	5.85902e-34	2.70631e-33	FAO
199	MYO5A	0.567572	2.43178e-60	2.44017e-59	FAS
200	NAAA	0.573176	9.12264e-62	1.06188e-60	FAO
201	NDUFAB1	-0.011203	0.768456	0.787397	FAS
202	NDUFS6	-0.224025	2.48065e-09	4.54005e-09	FAO
203	NFE2L1	0.679495	5.18062e-95	1.88445e-93	FAO
204	NR1H2	0.0405234	0.286747	0.314881	FAS
205	NR1H3	-0.270056	4.78925e-13	1.07206e-12	FAS
206	NR4A3	0.212756	1.5535e-08	2.73981e-08	FAO
207	NUDT19	0.38852	2.16759e-26	7.78727e-26	FAO
208	NUDT7	0.0844397	0.0262277	0.0326164	FAO
209	OLAH	0.0896325	0.0182721	0.0231182	FAS
210	OXSM	0.17644	2.96687e-06	4.64171e-06	FAS
211	PANK2	0.522151	9.92151e-50	7.40298e-49	FAS
212	PCCA	-0.312344	3.79346e-17	1.00354e-16	FAO
213	PCCB	0.29263	3.77141e-15	9.30069e-15	FAO
214	PCK1	0.119699	0.00159543	0.00216949	FAO
215	PCK2	0.243304	8.5166e-11	1.70919e-10	FAO
216	PDK1	0.339793	3.44515e-20	1.04431e-19	FAS
217	PDK2	0.383356	1.10791e-25	3.88435e-25	FAS
218	PDK3	0.589121	5.60527e-66	7.41424e-65	FAS
219	PDK4	0.31928	6.91212e-18	1.93407e-17	FAO
220	PDP1	0.526774	9.7554e-51	7.47059e-50	FAS
221	PDP2	0.270444	4.42333e-13	9.97821e-13	FAS
222	PDPR	0.419641	6.18384e-31	2.64632e-30	FAS
223	PECR	0.504645	4.72371e-46	3.05466e-45	FAS
224	PEX13	0.568685	1.27338e-60	1.37242e-59	FAO
225	PEX2	0.630531	4.35758e-78	8.48913e-77	FAO
226	PEX7	0.489464	4.95792e-43	2.82893e-42	FAO
227	PHYH	0.398161	9.53308e-28	3.65017e-27	FAO
228	PIBF1	0.316675	1.31686e-17	3.61515e-17	FAS
229	PLA2G10	-0.0686131	0.0710592	0.0844009	FAO
230	PLA2G15	0.213385	1.40592e-08	2.49465e-08	FAO
231	PLA2G1B	-0.090755	0.0168605	0.0214254	FAS
232	PLA2G4A	0.464458	2.25081e-38	1.1491e-37	FAO
233	PLA2G4B	-0.321165	4.31787e-18	1.2199e-17	FAO
234	PLA2G4C	0.00828964	0.827559	0.833286	FAO
235	PLAA	0.643509	2.84762e-82	6.37429e-81	FAO
236	PLIN5	-0.0132305	0.728082	0.748664	FAO
237	PLP1	0.369218	8.32537e-24	2.69187e-23	FAS
238	PNPLA3	0.150326	7.10386e-05	0.000103881	FAS
239	PNPLA8	0.60262	9.89469e-70	1.51545e-68	FAS
240	PON1	-0.0809307	0.0331599	0.0405442	FAO
241	PON2	0.314728	2.12367e-17	5.66962e-17	FAO
242	PON3	0.0301072	0.428758	0.45536	FAO
243	POR	-0.0740746	0.0512758	0.0616581	FAO
244	PPARA	0.399292	6.56279e-28	2.54636e-27	FAO
245	PPARD	0.339014	4.24395e-20	1.27319e-19	FAO
246	PPARG	0.280006	5.97978e-14	1.41473e-13	FAO
247	PPARGC1A	0.323885	2.17673e-18	6.27157e-18	FAO
248	PRKAA1	0.610686	4.63572e-72	7.49442e-71	FAO
249	PRKAA2	0.567892	2.01955e-60	2.09889e-59	FAS
250	PRKAB1	0.227803	1.31145e-09	2.46214e-09	FAS
251	PRKAB2	0.654537	5.44042e-86	1.43924e-84	FAS
252	PRKAG1	0.315474	1.76896e-17	4.76636e-17	FAS
253	PRKAG2	0.264226	1.55873e-12	3.385e-12	FAS
254	PRKAR2B	0.488585	7.33984e-43	4.02999e-42	FAO
255	PTGDS	-0.141727	0.00018174	0.000255489	FAS
256	PTGES	0.286902	1.34464e-14	3.23381e-14	FAS
257	PTGES2	-0.305833	1.80155e-16	4.68081e-16	FAS
258	PTGES3	0.486787	1.63124e-42	8.79059e-42	FAS
259	PTGIS	0.111455	0.00330448	0.00443135	FAS
260	PTGS1	0.322132	3.38702e-18	9.66297e-18	FAS
261	PTGS2	0.395486	2.29183e-27	8.66135e-27	FAS
262	RGN	0.133843	0.000410932	0.000569435	FAS
263	SCAP	0.17836	2.30375e-06	3.66334e-06	FAS
264	SCD	0.304858	2.2672e-16	5.78734e-16	FAS
265	SCD5	0.252923	1.41547e-11	2.90071e-11	FAS
266	SCP2	0.517641	9.2185e-49	6.70646e-48	FAO
267	SESN2	0.25823	5.09094e-12	1.08136e-11	FAO
268	SIRT1	0.510546	2.87408e-47	1.94502e-46	FAS
269	SIRT4	-0.0330815	0.384555	0.411417	FAO
270	SLC25A17	0.455653	7.99304e-37	4.0103e-36	FAO
271	SLC27A1	-0.133005	0.000447061	0.000616562	FAO
272	SLC27A2	0.227492	1.38262e-09	2.57913e-09	FAO
273	SLC27A3	-0.14627	0.000111365	0.000158859	FAO
274	SLC27A4	-0.0597034	0.116357	0.135983	FAO
275	SLC27A5	-0.29796	1.12587e-15	2.80025e-15	FAO
276	SLC27A6	0.10921	0.00399744	0.0052636	FAO
277	SLC45A3	0.261592	2.6311e-12	5.67149e-12	FAS
278	SNCA	0.366614	1.80275e-23	5.76483e-23	FAS
279	SREBF1	0.103161	0.0065666	0.00856898	FAS
280	TBXAS1	0.157023	3.29695e-05	4.99695e-05	FAS
281	TECR	-0.224914	2.13706e-09	3.93598e-09	FAS
282	TH	-0.0497014	0.19127	0.219999	FAS
283	THEM4	0.358499	1.91458e-22	5.92706e-22	FAO
284	THNSL2	0.148294	8.91193e-05	0.000129669	FAS
285	TRIB3	0.104403	0.00594222	0.00778913	FAS
286	TWIST1	0.129452	0.000635367	0.000872131	FAO
287	TYRP1	0.214876	1.10852e-08	1.99123e-08	FAS
288	TYSND1	-0.0644874	0.0898244	0.105825	FAO
289	UCP3	-0.00912009	0.810596	0.81904	FAO
290	WDTC1	0.594484	1.90001e-67	2.63287e-66	FAS
291	XBP1	0.489017	6.05311e-43	3.38741e-42	FAS

## Sheet: Figure1k-n
CGGA_ID	PRS_type	Histology	Grade	Gender	Age	OS	Censor	Radio_status	Chemo_status	IDH_mutation_status	1p19q_codeletion_status	CPT1A	CPT2	ACAD9	CD47
CGGA_1002	Primary	AA	WHO III	Female	43	305	1	1	1	Wildtype	Non-codel	5.25	5.43	18.23	30.31
CGGA_1017	Primary	GBM	WHO IV	Female	29	768	1	1	0	Wildtype	Non-codel	8.41	4.77	17.94	65.18
CGGA_103	Primary	AA	WHO III	Male	56	1188	1	1	0	Mutant	Non-codel	12.17	7.22	20.01	30.93
CGGA_1036	Primary	GBM	WHO IV	Male	41	1166	1	1	1	Wildtype	Non-codel	6.32	4.14	31.34	42.94
CGGA_1041	Primary	GBM	WHO IV	Male	58	2863	0	1	1	Wildtype	Non-codel	10.27	9.38	19.26	41.95
CGGA_1055	Primary	AA	WHO III	Male	43	1611	1	1	1	Mutant	Non-codel	8.96	10.42	26.26	18.32
CGGA_107	Recurrent	rAA	WHO III	Female	38	2156	1	0	0	Wildtype	Non-codel	12.78	9.54	22.94	60
CGGA_1075	Primary	GBM	WHO IV	Male	72	720	0	1	1	Wildtype	Non-codel	12.17	6.06	25.5	29.4
CGGA_108	Recurrent	rAA	WHO III	Male	44	366	1	1	1	Wildtype	Non-codel	12.21	4.76	28.96	56.87
CGGA_1086	Primary	GBM	WHO IV	Female	65	1977	1	1	1	Wildtype	NA	4.18	1.21	12.23	1.32
CGGA_1103	Primary	GBM	WHO IV	Female	35	585	1	1	1	Mutant	Non-codel	8.18	7.51	30.29	14.88
CGGA_1106	Primary	GBM	WHO IV	Male	37	420	1	1	1	Wildtype	Non-codel	8.7	8.3	33.75	52.42
CGGA_1108	Primary	AOA	WHO III	Female	39	870	1	1	1	Wildtype	Non-codel	24.34	7.93	22.05	39.2
CGGA_1111	Primary	AOA	WHO III	Male	45	2582	0	1	1	Mutant	Non-codel	11.63	5.51	27.03	23.55
CGGA_1120	Primary	AOA	WHO III	Female	58	422	1	1	1	Mutant	NA	5.09	0.71	5.68	1.37
CGGA_1121	Recurrent	rAOA	WHO III	Female	29	2560	0	1	1	Mutant	Non-codel	4.72	7.15	21.36	10.83
CGGA_1126	Primary	AOA	WHO III	Male	44	784	1	1	1	Mutant	Non-codel	7.18	5.17	27.99	21.42
CGGA_1130	Recurrent	rGBM	WHO IV	Female	23	NA	NA	1	0	Mutant	Non-codel	6.23	5.5	26.89	16.04
CGGA_1131	Primary	AOA	WHO III	Female	46	2533	0	1	1	Mutant	Non-codel	15.4	5.95	20.15	11.64
CGGA_1132	Recurrent	rAOA	WHO III	Female	33	2533	0	1	1	Mutant	Codel	1.96	2.95	18.58	6.12
CGGA_1134	Primary	GBM	WHO IV	Female	56	59	1	0	1	Wildtype	Non-codel	14.33	7.57	18.99	50.56
CGGA_1135	Primary	GBM	WHO IV	Male	40	1172	1	1	1	Wildtype	Non-codel	10.83	5.78	23.19	9.53
CGGA_1137	Primary	AOA	WHO III	Male	58	2519	0	1	1	Wildtype	NA	1.91	1.33	6.93	2.06
CGGA_1138	Primary	GBM	WHO IV	Male	54	411	1	1	1	Wildtype	Non-codel	1.32	6.7	24.28	19.64
CGGA_1141	Primary	AOA	WHO III	Male	65	432	1	NA	NA	Wildtype	Non-codel	4.02	3.54	19.66	22
CGGA_1142	Primary	GBM	WHO IV	Male	60	1005	1	1	1	Wildtype	Non-codel	10.79	4.95	28.83	19.89
CGGA_1144	Primary	AA	WHO III	Female	39	2505	0	1	1	Wildtype	Non-codel	7.07	2.61	14.81	33.67
CGGA_1154	Recurrent	rAOA	WHO III	Female	33	383	1	NA	NA	Mutant	Non-codel	15.25	11.02	19.45	29.1
CGGA_1155	Primary	AA	WHO III	Male	43	1373	1	1	1	Mutant	Codel	2.34	2.55	20.23	7.16
CGGA_1161	Primary	AOA	WHO III	Male	36	2463	0	1	0	Mutant	Non-codel	3.34	3.79	30.72	12.73
CGGA_1162	Primary	AOA	WHO III	Male	39	2457	0	1	1	NA	Codel	1.42	1.96	13.73	7.64
CGGA_1164	Recurrent	rGBM	WHO IV	Female	38	1022	1	0	1	Mutant	Codel	7.55	3.57	24.31	19.03
CGGA_1169	Primary	AOA	WHO III	Male	30	1765	1	1	1	Mutant	Non-codel	6.3	5.87	14.37	11.9
CGGA_1172	Primary	GBM	WHO IV	Female	36	2414	0	1	1	Mutant	Non-codel	5.78	6.04	30.49	20.2
CGGA_1178	Recurrent	rAOA	WHO III	Male	41	422	1	1	1	Mutant	Non-codel	7.57	9.84	19.36	29.6
CGGA_1183	Primary	AA	WHO III	Female	25	408	1	1	1	Wildtype	Non-codel	2.78	6.65	18.63	16.31
CGGA_1184	Recurrent	rAOA	WHO III	Male	46	156	1	1	1	Mutant	Non-codel	5.77	5.37	31.3	27.37
CGGA_1185	Recurrent	rAOA	WHO III	Female	50	731	1	1	1	Wildtype	Non-codel	31.51	4.55	12.36	30.91
CGGA_1191	Primary	AOA	WHO III	Male	53	2365	0	0	0	Mutant	Codel	18.03	2.87	17.72	13.04
CGGA_1195	Primary	AOA	WHO III	Male	43	NA	NA	0	0	Mutant	Non-codel	4.45	6.2	23.67	12.97
CGGA_120	Recurrent	rGBM	WHO IV	Male	42	288	1	1	1	Wildtype	Non-codel	41.47	9.03	30.16	13.6
CGGA_1205	Primary	AOA	WHO III	Female	59	929	1	1	1	Wildtype	NA	2.83	1.27	8.63	1.77
CGGA_1207	Primary	AOA	WHO III	Female	49	2331	0	0	1	NA	Codel	3.73	1.95	17.23	18.89
CGGA_1208	Recurrent	rGBM	WHO IV	Male	38	161	1	1	1	Wildtype	Non-codel	13.48	9.85	21.74	59.33
CGGA_1212	Primary	AOA	WHO III	Male	31	2292	1	1	1	Mutant	Non-codel	5.66	7.48	19.55	41.4
CGGA_1223	Primary	AOA	WHO III	Male	42	682	1	1	1	Wildtype	Non-codel	8.92	8.37	26.08	14.76
CGGA_1232	Primary	AOA	WHO III	Male	39	2067	1	1	1	Mutant	Non-codel	4.99	6.79	20.16	15.06
CGGA_1235	Primary	AO	WHO III	Female	32	2287	0	0	1	Mutant	Non-codel	12.04	3.17	28.19	16.81
CGGA_1236	Primary	GBM	WHO IV	Female	47	191	1	0	0	Wildtype	Non-codel	5.71	4.92	18.88	33.95
CGGA_1248	Recurrent	rGBM	WHO IV	Male	54	138	1	1	1	Wildtype	Non-codel	10.59	4.81	13.25	38.29
CGGA_1255	Recurrent	rGBM	WHO IV	Male	49	132	1	1	1	Wildtype	Non-codel	3.76	4.73	21.29	18.45
CGGA_1256	Primary	GBM	WHO IV	Female	52	2233	0	1	1	NA	Non-codel	2.63	3.04	26.36	10.72
CGGA_1257	Recurrent	rGBM	WHO IV	Male	59	192	1	1	1	Wildtype	Non-codel	5.03	3.09	13.44	52.64
CGGA_1260	Recurrent	rGBM	WHO IV	Male	32	177	1	1	1	Wildtype	Non-codel	5.75	3.88	38.61	19.18
CGGA_1262	Recurrent	rGBM	WHO IV	Female	69	166	1	1	0	Wildtype	NA	3.84	1.97	12.36	2.43
CGGA_1264	Primary	AO	WHO III	Female	37	2217	0	0	1	Mutant	Codel	10.72	5.18	18.26	21.43
CGGA_1269	Primary	AO	WHO III	Female	35	2214	0	0	1	Mutant	Codel	11.87	3.1	19.44	17.26
CGGA_1273	Recurrent	rAOA	WHO III	Male	64	1912	0	1	1	Mutant	Non-codel	10.2	5.3	36.83	27.36
CGGA_1282	Primary	GBM	WHO IV	Female	33	1116	1	1	1	Wildtype	Non-codel	13.12	6.71	18.26	19.39
CGGA_1291	Primary	AO	WHO III	Male	41	2190	0	1	1	NA	Codel	0.91	2.35	21.26	10.07
CGGA_1295	Recurrent	rAOA	WHO III	Male	40	310	1	1	1	Mutant	Non-codel	11.53	6.16	19.72	15.43
CGGA_1300	Primary	AOA	WHO III	Male	35	1428	1	1	1	Mutant	Non-codel	3.68	8.49	15.67	27.01
CGGA_1303	Primary	AOA	WHO III	Female	45	2168	0	1	1	Mutant	NA	3.56	1.8	8.26	3.07
CGGA_1305	Primary	AOA	WHO III	Male	43	1989	0	1	1	Mutant	Non-codel	2.09	4.63	25.95	10.82
CGGA_1309	Primary	AO	WHO III	Male	65	964	0	1	1	NA	Codel	4.34	2.38	20.67	5.82
CGGA_1311	Recurrent	rAOA	WHO III	Female	29	1080	1	1	1	Mutant	Codel	8.93	5.71	10.03	19.01
CGGA_1319	Primary	AO	WHO III	Female	42	2149	0	1	1	Wildtype	Non-codel	1.63	3.9	25.9	15.34
CGGA_1321	Primary	AOA	WHO III	Male	46	702	1	1	1	Mutant	Non-codel	9.14	7.31	24.42	24.97
CGGA_1325	Recurrent	rGBM	WHO IV	Male	20	NA	NA	0	NA	Wildtype	NA	3.97	1.42	14.04	1.9
CGGA_1326	Primary	GBM	WHO IV	Male	45	322	1	1	0	Mutant	Non-codel	5.08	5.2	24.89	15.02
CGGA_1337	Recurrent	rGBM	WHO IV	Male	67	2126	0	1	1	NA	Non-codel	3.91	3.43	19.74	21.56
CGGA_135	Primary	AA	WHO III	Female	41	1924	1	1	0	Wildtype	Non-codel	17.3	8.43	26.66	58.85
CGGA_1353	Primary	GBM	WHO IV	Male	65	1022	1	1	1	Wildtype	Non-codel	12.56	7.78	15.12	31.59
CGGA_1354	Primary	GBM	WHO IV	Female	40	530	1	1	1	Wildtype	Non-codel	11.66	6.71	21.18	23.32
CGGA_1356	Recurrent	rAOA	WHO III	Male	52	948	1	0	1	Mutant	Non-codel	8.84	4.48	21.13	34.88
CGGA_1359	Recurrent	rAOA	WHO III	Male	21	343	1	1	1	Wildtype	Non-codel	15.23	6.46	21.89	27.15
CGGA_1362	Primary	AA	WHO III	Female	64	2092	0	1	1	Wildtype	Non-codel	9.21	5.79	18.38	25.85
CGGA_1365	Primary	GBM	WHO IV	Male	55	253	1	1	1	Wildtype	NA	4.28	0.69	10.46	2.81
CGGA_1369	Primary	AO	WHO III	Female	37	360	0	1	1	Mutant	Non-codel	2.02	6.23	19.94	9.34
CGGA_1371	Primary	GBM	WHO IV	Male	68	2079	0	1	1	Wildtype	Non-codel	6.81	5	19.66	21.88
CGGA_1377	Primary	AOA	WHO III	Male	28	2068	0	1	1	Mutant	Non-codel	7.23	7.58	19.83	21.37
CGGA_1378	Primary	GBM	WHO IV	Male	47	585	1	1	1	Wildtype	NA	2.31	0.97	10.59	2.65
CGGA_1380	Primary	GBM	WHO IV	Male	46	291	1	1	1	Wildtype	Non-codel	5.14	7.64	26.52	27.45
CGGA_1382	Primary	GBM	WHO IV	Male	57	284	1	1	1	Wildtype	Non-codel	4.25	9.14	23.13	43.46
CGGA_1383	Recurrent	rAA	WHO III	Female	47	884	0	1	NA	Mutant	Codel	5.42	2.36	21.32	9.52
CGGA_1386	Primary	AO	WHO III	Male	34	2058	0	1	1	NA	Codel	2.43	2.15	14.44	6.2
CGGA_1387	Recurrent	rGBM	WHO IV	Male	41	90	1	1	1	Wildtype	Non-codel	8.46	8.47	24.99	43.2
CGGA_1389	Primary	AOA	WHO III	Female	67	1370	1	1	0	Mutant	Codel	3.58	3.54	23.46	12.4
CGGA_139	Primary	GBM	WHO IV	Male	59	694	1	1	1	Mutant	Non-codel	7.84	4.36	23.27	60.87
CGGA_1390	Recurrent	rAOA	WHO III	Male	50	2050	0	1	1	Mutant	Non-codel	5.58	4.46	19.26	32.93
CGGA_1391	Primary	GBM	WHO IV	Male	62	426	1	1	1	Wildtype	Non-codel	7.54	4.35	21.29	22.1
CGGA_1392	Primary	GBM	WHO IV	Male	62	473	1	1	1	Wildtype	Non-codel	4.6	7.1	20.08	34.11
CGGA_1398	Recurrent	rAOA	WHO III	Male	43	554	1	1	1	Mutant	Non-codel	10.4	7.65	29.8	12.52
CGGA_1400	Recurrent	rAO	WHO III	Female	53	2033	0	1	1	NA	Codel	2.52	1.81	36.96	10.61
CGGA_1401	Primary	AA	WHO III	Male	39	1680	1	1	1	Mutant	Non-codel	17.67	10.74	16.67	27.59
CGGA_1402	Primary	GBM	WHO IV	Male	30	2030	0	1	1	Wildtype	Non-codel	12.03	9.07	25.72	27.79
CGGA_1403	Primary	GBM	WHO IV	Female	43	679	1	1	1	Wildtype	Non-codel	27.3	4.6	11.4	45.01
CGGA_1404	Primary	AOA	WHO III	Female	56	2029	0	1	0	Mutant	Codel	7.22	5.41	25.26	17.86
CGGA_1407	Primary	AO	WHO III	Female	29	2016	0	0	1	Mutant	Codel	2.56	3.1	26.62	8.42
CGGA_1410	Primary	GBM	WHO IV	Female	27	825	1	1	1	Wildtype	Non-codel	4.31	10.05	14.77	32.4
CGGA_1413	Primary	AO	WHO III	Male	35	2008	0	1	1	Mutant	Codel	11.91	5.12	14.87	54.86
CGGA_1415	Recurrent	rGBM	WHO IV	Female	30	2007	0	1	1	Wildtype	Non-codel	10.49	9.32	17.31	64.6
CGGA_1416	Primary	AO	WHO III	Male	42	NA	NA	0	0	Mutant	Codel	6.95	3.65	21.12	12.84
CGGA_1417	Primary	AOA	WHO III	Male	56	2001	0	1	1	Mutant	Codel	9.77	4.72	18.33	35.55
CGGA_1418	Primary	GBM	WHO IV	Female	73	287	1	1	1	Wildtype	NA	3.38	1.07	9.58	3.1
CGGA_1419	Recurrent	rGBM	WHO IV	Male	56	249	1	1	1	Wildtype	Non-codel	10.55	7.9	22.6	20.64
CGGA_1420	Primary	GBM	WHO IV	Male	60	364	1	1	1	Wildtype	Non-codel	9.56	4.53	33.76	15.05
CGGA_1421	Primary	AO	WHO III	Male	35	1987	0	1	1	NA	Non-codel	1.92	2.83	18.78	24.18
CGGA_1422	Primary	GBM	WHO IV	Male	76	204	1	1	1	Wildtype	NA	1.3	1.07	5.36	0.92
CGGA_1424	Primary	AO	WHO III	Female	41	1983	0	1	1	Mutant	NA	3.6	0.53	4.92	0.78
CGGA_1425	Primary	GBM	WHO IV	Female	22	640	1	1	1	Wildtype	Codel	8.91	2.81	38.2	15.69
CGGA_1426	Primary	GBM	WHO IV	Female	50	147	1	1	1	Wildtype	Non-codel	11.44	4.83	21.23	36.94
CGGA_1429	Recurrent	rGBM	WHO IV	Female	40	1976	0	1	1	Mutant	Codel	15.42	4.41	20.15	35.03
CGGA_1430	Recurrent	rGBM	WHO IV	Female	28	176	1	1	1	Wildtype	Non-codel	16.58	7.17	12.87	23.66
CGGA_1431	Primary	AA	WHO III	Male	48	1975	0	1	1	Mutant	Non-codel	4.93	5.03	23.83	13.56
CGGA_1433	Primary	GBM	WHO IV	Female	72	487	1	1	1	Wildtype	Non-codel	5.89	7.41	20.57	25.53
CGGA_1434	Recurrent	rAA	WHO III	Male	61	81	1	1	1	Wildtype	Non-codel	10.67	7.78	15.95	34.4
CGGA_1435	Primary	AOA	WHO III	Female	46	324	0	1	0	Mutant	Non-codel	9.08	7.94	30.84	17.06
CGGA_1437	Recurrent	rAOA	WHO III	Male	48	1037	1	1	1	Wildtype	Non-codel	5.05	2.82	19.17	26.54
CGGA_1441	Primary	GBM	WHO IV	Male	70	1340	1	1	1	Wildtype	Non-codel	4.03	5.54	21.15	15.44
CGGA_1444	Primary	GBM	WHO IV	Female	68	476	1	1	1	Wildtype	Non-codel	5.3	12.33	28.88	22.97
CGGA_1445	Recurrent	rAOA	WHO III	Male	37	1955	0	1	1	Wildtype	NA	1.35	1.44	5.34	0.6
CGGA_1447	Recurrent	rAOA	WHO III	Male	48	308	0	1	1	Wildtype	NA	2.52	0.61	4.59	3.4
CGGA_1451	Primary	GBM	WHO IV	Female	45	438	1	1	1	Wildtype	Non-codel	5.81	7.99	26.21	29.59
CGGA_1452	Primary	GBM	WHO IV	Male	53	468	1	1	1	Wildtype	Non-codel	3.06	7.81	28.59	31.07
CGGA_1457	Primary	GBM	WHO IV	Male	60	312	1	1	1	Wildtype	Non-codel	8.35	8.76	18.44	45.03
CGGA_1458	Recurrent	rAOA	WHO III	Female	54	127	1	1	1	Mutant	Codel	9.35	3.83	25.24	13.33
CGGA_1459	Recurrent	rAOA	WHO III	Male	55	522	0	1	1	Wildtype	Non-codel	15.85	9.97	11.26	15.56
CGGA_1461	Primary	GBM	WHO IV	Female	60	226	1	1	1	Wildtype	Non-codel	10.18	10.11	29.72	18.87
CGGA_1462	Primary	GBM	WHO IV	Male	49	188	1	1	1	Wildtype	Non-codel	5.95	9.76	31.48	27.44
CGGA_1467	Primary	GBM	WHO IV	Male	58	866	1	1	0	Mutant	NA	3.99	0.89	3.65	1.27
CGGA_1469	Primary	AOA	WHO III	Male	46	1922	0	1	1	Mutant	NA	2.34	0.61	6.06	1.18
CGGA_1472	Primary	GBM	WHO IV	Male	34	819	0	0	0	NA	Non-codel	1.04	6.51	18.67	11.35
CGGA_1473	Recurrent	rAA	WHO III	Female	28	813	0	1	1	NA	Non-codel	3.62	25.85	21.77	6.43
CGGA_1474	Primary	AO	WHO III	Female	50	333	0	1	1	Mutant	NA	2.27	1.04	5.58	2.32
CGGA_1476	Primary	GBM	WHO IV	Female	53	299	1	0	0	Wildtype	Non-codel	5.33	5.96	16.92	14.07
CGGA_1478	Primary	GBM	WHO IV	Female	72	542	1	1	1	Wildtype	Non-codel	6.7	3.64	34.05	10.39
CGGA_1480	Recurrent	rGBM	WHO IV	Male	41	NA	NA	1	1	Wildtype	Non-codel	5.09	7.76	33.55	34.03
CGGA_1481	Primary	GBM	WHO IV	Male	55	131	1	0	0	Wildtype	NA	1.4	0.43	2.96	1.56
CGGA_1482	Primary	AO	WHO III	Male	38	1888	0	1	1	NA	Codel	1.24	2.9	18.24	9.1
CGGA_1486	Primary	GBM	WHO IV	Male	45	184	1	1	1	Wildtype	NA	2.68	0.87	5.31	0.68
CGGA_1487	Recurrent	rAA	WHO III	Female	49	520	1	1	1	Wildtype	Non-codel	23.37	5.18	18.88	20.43
CGGA_1491	Primary	GBM	WHO IV	Male	29	511	1	1	1	Mutant	Non-codel	14.6	14.27	20.66	31.78
CGGA_1492	Recurrent	rGBM	WHO IV	Female	47	268	1	1	1	Wildtype	Non-codel	11.76	8.08	23.72	36.38
CGGA_1494	Primary	GBM	WHO IV	Male	21	269	1	1	1	Wildtype	NA	0.42	0.91	3.49	1.21
CGGA_1496	Recurrent	rGBM	WHO IV	Female	42	330	1	1	1	Mutant	Codel	12.36	5.16	21.3	21.71
CGGA_1497	Primary	AOA	WHO III	Female	24	1178	1	1	1	Mutant	Non-codel	7.33	6.78	97.04	39.21
CGGA_1498	Primary	GBM	WHO IV	Male	69	NA	NA	NA	NA	Wildtype	NA	1.67	1.58	4.85	1.67
CGGA_1500	Primary	GBM	WHO IV	Female	45	108	1	1	1	Wildtype	Non-codel	9.79	11.12	18.85	20.28
CGGA_1501	Primary	GBM	WHO IV	Male	58	222	1	1	1	NA	Non-codel	2.03	4.02	17.26	10.89
CGGA_1503	Primary	GBM	WHO IV	Male	47	692	0	1	1	Wildtype	NA	2.95	0.7	5.19	2.11
CGGA_1504	Primary	AOA	WHO III	Female	44	1854	0	1	1	Mutant	Non-codel	2.7	5.97	25.39	6.63
CGGA_1505	Recurrent	rGBM	WHO IV	Male	30	172	1	1	1	Mutant	Non-codel	19.51	9.22	17.78	48.89
CGGA_1507	Recurrent	rGBM	WHO IV	Female	41	715	1	1	1	Wildtype	Non-codel	3.47	6.66	22.45	28.12
CGGA_1508	Primary	AOA	WHO III	Male	39	1049	1	0	0	Mutant	Non-codel	7.3	6.24	20.23	7.59
CGGA_1510	Recurrent	rAOA	WHO III	Male	40	465	1	1	1	Mutant	Non-codel	20.71	8.91	36.49	21.56
CGGA_1513	Recurrent	rAOA	WHO III	Female	36	1827	0	1	1	Mutant	Codel	3.67	4.13	23.48	11.97
CGGA_1518	Primary	AOA	WHO III	Female	19	411	1	1	1	Wildtype	Non-codel	32.74	3.28	32.74	27.68
CGGA_1520	Recurrent	rGBM	WHO IV	Female	67	297	1	1	1	Wildtype	Non-codel	6.6	5.12	30.32	20.83
CGGA_1521	Primary	GBM	WHO IV	Female	63	205	1	1	1	Wildtype	Non-codel	12.36	10.83	16.7	34.89
CGGA_1524	Recurrent	rAOA	WHO III	Male	36	1226	0	1	1	Mutant	Codel	6.5	4.66	21.6	19.46
CGGA_1525	Primary	AOA	WHO III	Male	41	1686	1	1	1	NA	Non-codel	2.01	4.31	22.01	6.19
CGGA_1526	Primary	AOA	WHO III	Male	39	1798	0	1	1	Mutant	Codel	10.38	5.96	16.29	40.62
CGGA_1527	Primary	AOA	WHO III	Male	47	1714	1	1	1	Mutant	Non-codel	7.5	8.12	28.56	16.28
CGGA_1529	Primary	GBM	WHO IV	Male	63	NA	NA	NA	NA	Wildtype	Non-codel	10.18	7.01	18.6	23.61
CGGA_1530	Primary	AOA	WHO III	Male	41	1793	0	1	1	NA	Non-codel	2.62	0.74	19.84	2.29
CGGA_1531	Primary	AOA	WHO III	Male	36	NA	NA	NA	NA	Mutant	Non-codel	9.48	8.34	19.52	33.76
CGGA_1533	Recurrent	rAOA	WHO III	Female	61	1217	1	1	1	Wildtype	Non-codel	5.4	4.69	23.12	12.27
CGGA_1534	Primary	GBM	WHO IV	Female	58	41	1	0	0	Mutant	Non-codel	5.27	4.38	21.11	5.4
CGGA_1535	Recurrent	rGBM	WHO IV	Male	43	NA	NA	1	1	Mutant	Non-codel	3.22	7.38	24.87	22.38
CGGA_1537	Primary	GBM	WHO IV	Male	73	200	0	0	0	Wildtype	Non-codel	6.99	6.65	25.49	17.13
CGGA_1538	Recurrent	rGBM	WHO IV	Female	57	247	1	1	1	Wildtype	Non-codel	3.56	5.14	28.7	18.25
CGGA_1539	Primary	GBM	WHO IV	Male	61	1758	0	1	1	Mutant	Non-codel	10.3	7.71	20.6	24.78
CGGA_1541	Recurrent	rGBM	WHO IV	Female	50	81	1	1	1	Wildtype	Non-codel	5.95	7.36	24.33	21.97
CGGA_1542	Primary	GBM	WHO IV	Male	26	184	0	1	1	Mutant	NA	2.67	0.63	5.96	1.35
CGGA_1543	Primary	GBM	WHO IV	Male	57	723	1	1	0	Mutant	Non-codel	3.34	5.34	22.37	20.82
CGGA_1544	Primary	AOA	WHO III	Female	38	208	1	0	0	Mutant	Non-codel	9.59	7.92	18.26	17.45
CGGA_1546	Primary	GBM	WHO IV	Male	56	223	1	0	1	Wildtype	Non-codel	4.48	5.12	18.65	20.97
CGGA_1548	Primary	GBM	WHO IV	Male	53	1054	1	1	1	Wildtype	Non-codel	6.17	5.63	29.73	14.26
CGGA_1551	Primary	GBM	WHO IV	Female	50	347	1	1	1	NA	Non-codel	2.04	3.4	26.23	14.7
CGGA_1552	Primary	AOA	WHO III	Male	39	1728	0	1	1	Mutant	Codel	4.75	4.19	21.36	16.62
CGGA_1553	Recurrent	rAOA	WHO III	Male	30	540	1	1	1	Mutant	Non-codel	8.25	5.19	29.4	48.57
CGGA_1554	Recurrent	rAOA	WHO III	Male	34	NA	NA	1	1	Mutant	Codel	17.3	4.59	23.87	23.94
CGGA_1557	Primary	AOA	WHO III	Male	47	1723	0	1	1	Mutant	Codel	6.77	2.9	23.8	10.44
CGGA_1558	Recurrent	rGBM	WHO IV	Male	71	130	1	1	1	Wildtype	Non-codel	7.84	9.05	26.33	32.05
CGGA_1559	Primary	GBM	WHO IV	Male	63	603	1	0	1	Mutant	Codel	5.27	4.26	20.57	14.51
CGGA_1560	Primary	GBM	WHO IV	Female	35	459	1	1	1	Mutant	Non-codel	56.82	5.04	25.61	33.99
CGGA_1562	Primary	AO	WHO III	Male	51	1721	0	1	0	Mutant	Codel	4.54	3.8	22.82	19.99
CGGA_1564	Primary	GBM	WHO IV	Male	48	190	1	1	1	Wildtype	Non-codel	2.58	4.53	22.49	15.92
CGGA_1565	Primary	AOA	WHO III	Female	23	1417	0	0	0	Mutant	Non-codel	6.72	8.41	17.68	13.86
CGGA_1566	Primary	AOA	WHO III	Female	43	1716	0	1	1	Mutant	Codel	4.88	2.95	22.31	7.84
CGGA_1567	Primary	AO	WHO III	Female	48	840	1	1	1	Mutant	Non-codel	3.98	3.88	20.73	20.2
CGGA_1568	Primary	AA	WHO III	Female	26	345	0	0	0	NA	Non-codel	2.89	7.27	36.39	10.16
CGGA_1569	Primary	AOA	WHO III	Female	27	1406	0	0	0	Wildtype	Codel	2.98	5.56	37.36	8.85
CGGA_1571	Primary	GBM	WHO IV	Female	43	412	0	1	1	Mutant	Non-codel	2.71	3.41	27.9	10.96
CGGA_1572	Recurrent	rGBM	WHO IV	Female	60	160	1	1	1	Wildtype	Non-codel	2.01	5.42	20.51	12.29
CGGA_1575	Recurrent	rAOA	WHO III	Male	37	129	1	1	0	Mutant	Non-codel	17.37	10.3	25.92	33.97
CGGA_1580	Primary	AA	WHO III	Female	34	1581	1	1	1	Mutant	Non-codel	9.65	8.69	19.77	24.65
CGGA_1586	Primary	GBM	WHO IV	Female	55	232	1	1	1	Wildtype	Non-codel	7.24	12.41	12.75	57.32
CGGA_1587	Primary	AA	WHO III	Female	30	750	1	0	0	Mutant	Non-codel	6.56	6.86	25.97	38.13
CGGA_1588	Primary	AOA	WHO III	Female	24	1679	0	0	0	Wildtype	Non-codel	1.94	4.28	23.51	6.89
CGGA_1591	Recurrent	rAOA	WHO III	Male	54	1133	1	1	1	Mutant	Non-codel	8.57	6.86	21.34	57.47
CGGA_1592	Recurrent	rAOA	WHO III	Male	37	1588	1	1	1	Mutant	Codel	24.61	5.59	18.06	26.08
CGGA_1595	Primary	GBM	WHO IV	Female	34	1659	0	1	1	NA	Non-codel	2.22	3.56	14.94	4.51
CGGA_1596	Primary	GBM	WHO IV	Male	63	205	1	1	1	Wildtype	Non-codel	4.33	6.99	25.69	18.22
CGGA_1597	Primary	GBM	WHO IV	Male	58	174	1	1	1	Wildtype	Non-codel	7.75	8.44	26.48	24.6
CGGA_1598	Primary	AOA	WHO III	Male	31	564	1	1	1	Wildtype	Non-codel	11.8	8.71	14.96	21.75
CGGA_1601	Primary	GBM	WHO IV	Male	66	710	1	1	1	Wildtype	Non-codel	4.71	9.46	19.37	34.34
CGGA_1603	Recurrent	rGBM	WHO IV	Male	18	356	1	1	1	Wildtype	Non-codel	2.39	15.3	27.92	24.73
CGGA_1604	Recurrent	rGBM	WHO IV	Male	46	740	1	1	1	Mutant	Non-codel	9.7	3.41	23.62	10.38
CGGA_1605	Recurrent	rGBM	WHO IV	Male	34	321	1	1	1	Wildtype	Non-codel	6.16	5.25	21.48	25.38
CGGA_1606	Primary	AOA	WHO III	Female	28	471	1	1	1	Wildtype	Non-codel	3.16	5.43	18.85	44.4
CGGA_1608	Recurrent	rAA	WHO III	Male	38	1629	0	1	0	Mutant	Non-codel	6.87	5.69	22.63	34.32
CGGA_1610	Recurrent	rAOA	WHO III	Male	39	1058	1	1	1	NA	Codel	2.15	1.72	22.94	8.05
CGGA_1611	Recurrent	rGBM	WHO IV	Female	30	1158	1	1	1	Mutant	Non-codel	18.35	8.8	28.63	25.47
CGGA_1612	Primary	GBM	WHO IV	Male	68	718	1	1	1	Wildtype	Non-codel	8.3	7.87	25.44	26.97
CGGA_1613	Primary	GBM	WHO IV	Male	53	250	0	1	1	Wildtype	Non-codel	5.31	11.38	23.63	28.23
CGGA_1614	Recurrent	rAA	WHO III	Male	51	1079	1	1	1	Mutant	Non-codel	6.91	7.98	25.32	14.22
CGGA_1615	Recurrent	rGBM	WHO IV	Male	48	586	1	1	1	Wildtype	Codel	1.34	1.16	14.38	5.07
CGGA_1618	Primary	AOA	WHO III	Male	31	1615	0	1	1	Mutant	Non-codel	3.74	4.91	24.1	11.75
CGGA_1619	Primary	AA	WHO III	Male	44	766	1	1	1	Mutant	Non-codel	6.48	5.35	19.59	14.96
CGGA_1620	Primary	AOA	WHO III	Male	51	1427	0	1	1	Mutant	Codel	5.19	3.45	18.83	18.03
CGGA_1623	Primary	AOA	WHO III	Female	16	1603	0	1	0	Wildtype	Non-codel	14.34	6.33	19.87	10.22
CGGA_1624	Recurrent	rGBM	WHO IV	Female	27	87	1	1	1	Mutant	Non-codel	15.99	5.51	26.35	40.65
CGGA_1626	Primary	GBM	WHO IV	Male	66	696	1	1	1	Wildtype	Non-codel	6.24	8.9	17.45	19.03
CGGA_1627	Primary	AOA	WHO III	Male	37	1597	0	1	1	Mutant	Non-codel	4.94	5.85	22.01	16.57
CGGA_1631	Recurrent	rGBM	WHO IV	Female	58	221	1	1	0	Wildtype	Non-codel	2.93	6.15	26.29	10.86
CGGA_1634	Primary	GBM	WHO IV	Female	26	366	1	0	0	Wildtype	Non-codel	9.05	3.76	26.35	12.14
CGGA_1635	Primary	GBM	WHO IV	Female	43	332	1	1	1	Wildtype	NA	0.82	0.51	2.77	1.85
CGGA_1640	Primary	AOA	WHO III	Male	55	1563	0	1	1	NA	Non-codel	2.04	3.83	32.89	8.84
CGGA_1641	Recurrent	rGBM	WHO IV	Female	57	291	1	1	1	Wildtype	Non-codel	4.51	5.77	23.16	8.88
CGGA_1643	Primary	GBM	WHO IV	Female	50	170	0	NA	NA	Wildtype	Non-codel	7.13	8.54	22.53	21.47
CGGA_1644	Primary	GBM	WHO IV	Male	48	173	1	1	1	Wildtype	Non-codel	2.65	4.13	25.5	10.84
CGGA_1645	Primary	AA	WHO III	Male	59	1534	0	1	1	Mutant	Non-codel	5.1	7.5	22.11	16.62
CGGA_1648	Primary	AOA	WHO III	Female	45	1521	0	1	1	NA	Codel	1.55	1.93	16.15	6.84
CGGA_1650	Primary	GBM	WHO IV	Male	36	1283	1	1	1	Mutant	Non-codel	5.34	6.15	22.18	45.62
CGGA_1654	Primary	GBM	WHO IV	Male	61	NA	NA	NA	NA	Wildtype	Non-codel	3.18	4.95	26.77	14.93
CGGA_1656	Recurrent	rGBM	WHO IV	Male	56	149	1	1	1	Wildtype	Non-codel	3.03	4.3	63.69	17.62
CGGA_1657	Primary	AOA	WHO III	Female	20	1511	0	0	0	NA	Non-codel	3.04	4.13	24.05	6.36
CGGA_1658	Recurrent	rGBM	WHO IV	Female	64	1507	0	1	1	Wildtype	Non-codel	6.81	8.72	19.26	60.16
CGGA_1659	Recurrent	rGBM	WHO IV	Male	24	387	1	1	1	Wildtype	Non-codel	8.81	6.56	23.4	38.66
CGGA_1661	Primary	AA	WHO III	Female	42	1505	0	1	1	NA	Non-codel	2.04	4.31	19.69	6.24
CGGA_1663	Recurrent	rGBM	WHO IV	Male	61	290	1	1	1	Wildtype	Non-codel	4.81	8	21.1	31.74
CGGA_1666	Primary	GBM	WHO IV	Male	60	249	1	1	1	Wildtype	NA	2.66	1.15	8.17	2.1
CGGA_1667	Primary	AO	WHO III	Female	40	1476	0	1	1	Mutant	Codel	9.57	4.8	17.94	42.99
CGGA_1669	Primary	AOA	WHO III	Female	44	139	1	0	0	Wildtype	Non-codel	9.09	7.82	40.09	14.24
CGGA_1670	Recurrent	rAA	WHO III	Female	30	1141	0	1	1	Wildtype	Non-codel	5.32	7.67	23.2	26.57
CGGA_1671	Primary	AOA	WHO III	Female	26	1464	0	1	1	Mutant	Non-codel	4.68	9.12	54.01	15.32
CGGA_1672	Primary	AOA	WHO III	Female	49	NA	NA	NA	NA	NA	Non-codel	1.53	3.08	17.63	8.25
CGGA_1675	Primary	AA	WHO III	Male	38	980	0	1	1	Mutant	Non-codel	4.18	6.74	23.18	31.28
CGGA_1678	Primary	GBM	WHO IV	Male	51	657	1	1	1	Wildtype	NA	2.2	2.12	8.6	1.65
CGGA_1679	Primary	AOA	WHO III	Female	52	1442	0	1	1	Mutant	Codel	1.74	1.85	14.82	9.81
CGGA_1680	Primary	AA	WHO III	Male	45	596	1	1	1	Mutant	Non-codel	4.45	3.54	25.72	13.28
CGGA_1681	Primary	GBM	WHO IV	Female	58	346	1	1	1	Wildtype	Codel	2.01	1.47	15.14	6.44
CGGA_1682	Recurrent	rGBM	WHO IV	Male	67	345	1	1	1	Wildtype	Non-codel	9.39	8.02	14.41	49.37
CGGA_1684	Primary	GBM	WHO IV	Male	51	NA	NA	NA	NA	Wildtype	Non-codel	6.83	9	23.31	29.8
CGGA_1685	Recurrent	rAA	WHO III	Male	33	225	1	1	1	Mutant	Non-codel	14.92	10.27	24.72	34
CGGA_1686	Primary	AA	WHO III	Male	27	352	0	0	1	Wildtype	Non-codel	3.49	6.21	27.2	11.91
CGGA_1687	Primary	GBM	WHO IV	Male	14	1414	0	1	1	Wildtype	Non-codel	14.41	9.02	28.25	57.05
CGGA_1688	Recurrent	rAA	WHO III	Female	51	51	1	1	1	Wildtype	Non-codel	32.7	5.3	19.31	13.07
CGGA_1690	Primary	GBM	WHO IV	Male	60	592	1	1	1	Wildtype	Non-codel	6.42	9.59	25.08	24.74
CGGA_1693	Primary	AO	WHO III	Male	61	517	1	1	1	NA	Non-codel	7.47	3.6	43.02	10.02
CGGA_1694	Primary	GBM	WHO IV	Male	55	624	1	1	1	Wildtype	Non-codel	8.75	5.62	39.26	25.56
CGGA_1695	Recurrent	rAA	WHO III	Male	45	927	0	1	1	Mutant	Non-codel	3.54	5.88	28.64	6.97
CGGA_1696	Primary	AA	WHO III	Male	72	1205	0	1	1	Wildtype	NA	4.13	0.63	3.7	1.18
CGGA_1697	Recurrent	rGBM	WHO IV	Female	47	360	0	NA	NA	Wildtype	Non-codel	3.88	8.2	25.13	19.12
CGGA_1698	Primary	GBM	WHO IV	Female	55	388	1	0	0	Wildtype	Non-codel	10.32	6.78	30.27	19.05
CGGA_1699	Primary	GBM	WHO IV	Female	41	1384	0	1	1	Mutant	NA	2.36	0.59	7.07	1.54
CGGA_1700	Primary	AOA	WHO III	Male	49	1372	0	1	1	Mutant	Codel	4.83	5.47	24.2	12.28
CGGA_1701	Primary	AOA	WHO III	Male	44	1072	0	1	1	Mutant	Codel	5	3.76	27.8	9.84
CGGA_1702	Recurrent	rGBM	WHO IV	Female	29	168	1	1	1	Wildtype	Non-codel	1.86	10.42	24.93	46.24
CGGA_1706	Primary	GBM	WHO IV	Male	60	1364	0	1	1	Wildtype	Non-codel	3.29	5.56	31.31	20.13
CGGA_1708	Primary	GBM	WHO IV	Female	54	1122	1	1	1	Wildtype	Non-codel	5.81	6.51	13.32	14.77
CGGA_1709	Primary	GBM	WHO IV	Male	47	415	1	1	1	Wildtype	Non-codel	5.37	16.26	23.44	53.68
CGGA_1713	Primary	GBM	WHO IV	Male	62	332	1	1	1	Wildtype	Non-codel	7.74	6.89	23.15	20.72
CGGA_1714	Primary	AOA	WHO III	Female	37	1330	0	1	1	NA	Codel	2.33	5.28	23.62	10.23
CGGA_1716	Recurrent	rAA	WHO III	Male	38	1332	0	1	1	Mutant	Non-codel	5.05	9.31	24.15	71.78
CGGA_1718	Primary	AA	WHO III	Female	37	835	0	1	1	Mutant	Non-codel	4.85	7.15	26.38	14.69
CGGA_1721	Primary	AO	WHO III	Female	46	1290	0	1	1	NA	Codel	2.93	3.82	23.39	9.35
CGGA_1722	Primary	GBM	WHO IV	Female	60	349	1	1	1	Wildtype	NA	1.46	0.75	4.01	1.34
CGGA_1723	Primary	AOA	WHO III	Female	39	1282	0	1	1	Mutant	Codel	3.13	4.17	26.61	14.81
CGGA_1725	Primary	AOA	WHO III	Female	33	1282	0	1	1	Mutant	Codel	11.85	4.23	22.92	14.51
CGGA_1727	Primary	GBM	WHO IV	Male	48	1276	0	1	1	Mutant	Non-codel	4.1	5.52	37.7	7.03
CGGA_1728	Primary	GBM	WHO IV	Male	45	917	1	1	1	Mutant	Non-codel	8.36	6.29	15.25	30.04
CGGA_1729	Recurrent	rGBM	WHO IV	Male	52	244	1	1	1	Wildtype	Non-codel	5.66	4.02	23.03	23
CGGA_1731	Primary	AOA	WHO III	Female	45	972	0	1	1	Mutant	Non-codel	6.25	3.76	18.89	7.31
CGGA_1735	Primary	GBM	WHO IV	Male	54	813	1	1	1	Wildtype	Non-codel	9.61	11.68	21.11	53.48
CGGA_1736	Primary	GBM	WHO IV	Female	57	938	1	1	1	Wildtype	Non-codel	11.31	13.99	26.64	23.98
CGGA_1737	Primary	AO	WHO III	Male	33	1248	0	1	1	Mutant	Codel	4.26	3.29	22.04	11.54
CGGA_1738	Primary	AA	WHO III	Male	49	469	1	1	1	Wildtype	Non-codel	4	5.54	24.47	11.61
CGGA_1739	Recurrent	rAOA	WHO III	Male	45	515	1	1	1	Mutant	Non-codel	7.58	5.75	23.16	29.44
CGGA_1740	Primary	GBM	WHO IV	Female	50	363	1	0	0	Wildtype	Non-codel	6.96	3.84	20.61	18
CGGA_1743	Primary	AOA	WHO III	Female	47	1232	0	0	0	Mutant	Non-codel	5.17	4.77	18.81	23.82
CGGA_1744	Primary	GBM	WHO IV	Male	51	1232	0	1	1	NA	Non-codel	2.24	5.38	20.57	18.5
CGGA_1745	Primary	AOA	WHO III	Female	45	1225	0	1	1	Mutant	NA	1.75	0.59	3.58	3.01
CGGA_1747	Primary	AOA	WHO III	Female	27	293	1	1	1	NA	Non-codel	2.78	5.71	20.74	6.24
CGGA_1749	Primary	GBM	WHO IV	Female	44	401	1	1	1	Wildtype	Non-codel	9	7.18	33.15	24.6
CGGA_1750	Primary	GBM	WHO IV	Female	52	250	1	1	1	Wildtype	Non-codel	5.35	5.93	21.77	23.57
CGGA_1758	Primary	GBM	WHO IV	Female	45	414	1	1	1	Wildtype	Non-codel	19.56	8.55	23.67	21.83
CGGA_1764	Primary	GBM	WHO IV	Male	33	710	1	1	1	Mutant	Non-codel	12.29	8.05	32.25	18.24
CGGA_1767	Primary	GBM	WHO IV	Male	63	309	0	0	0	Wildtype	NA	3.04	1.14	6.3	1.03
CGGA_1769	Primary	GBM	WHO IV	Female	49	1151	0	1	1	Wildtype	Non-codel	9.36	5.54	19.28	67.82
CGGA_1770	Recurrent	rGBM	WHO IV	Female	43	298	1	0	1	Mutant	Non-codel	6.15	12.62	37.94	39.27
CGGA_1771	Recurrent	rAOA	WHO III	Male	38	1068	1	1	1	Mutant	Non-codel	17.68	5.29	20.93	28.25
CGGA_1773	Recurrent	rGBM	WHO IV	Female	46	104	1	1	1	Wildtype	Non-codel	11.88	8.36	11.44	39.21
CGGA_1776	Recurrent	rGBM	WHO IV	Male	23	259	1	1	1	Wildtype	Non-codel	16.84	5.71	22.2	36.98
CGGA_1780	Primary	GBM	WHO IV	Female	57	1123	0	1	1	Wildtype	NA	2.52	1.16	5.84	1.49
CGGA_1785	Recurrent	rGBM	WHO IV	Male	34	329	1	1	1	Mutant	Non-codel	6.22	5.77	33.58	23.77
CGGA_1786	Recurrent	rAO	WHO III	Female	54	1128	0	1	1	Mutant	Codel	12.31	3.28	19.97	11.34
CGGA_1791	Primary	AA	WHO III	Male	55	855	1	1	1	Wildtype	NA	3.05	0.74	5.8	2.38
CGGA_1807	Primary	GBM	WHO IV	Female	65	247	1	NA	NA	Wildtype	Non-codel	8.18	5.22	23.78	33.41
CGGA_1809	Primary	AO	WHO III	Male	27	343	1	1	1	Wildtype	Non-codel	6.09	6.72	22.48	36.65
[truncated: 192 more rows]

## Sheet: Figure 2a
	Tumor volume(mm3)			Tumor weight(mg)
[truncated: 11 more rows]

[truncated: 77 more sheets: Figure 2b, Figure 2c, Figure 2d, Figure 2e, Figure 2f, Figure 2g, Figure 2h, Figure 2i, Figure 2j, Figure 2k, Figrue 3a, Figure 3b, Figure 3c, Figure 3d, Figure 3e, Figure 3f, Figure 3h, Figure 3i, Figure 4a, Figure 4b …]
